# Supplementary material for: New profit models for property management in the post-pandemic era: A study on consumer attitudes towards community value-added services
Source: PLoS One. 2024 Dec 2;19(12):e0314328. doi: 10.1371/journal.pone.0314328 (PMC11611197; doi:10.1371/journal.pone.0314328)
Supplement: S1 File — (XLSX) [file pone.0314328.s001.xlsx]

## Sheet: 表单数据
序号	Source operating system	Operating browser	Part One: Basic Information 1.gender	2.age	3.Education level	4.Monthly average income	5.Number of family members	Part 2: Basic Services of Property Management Companies. 6.I am satisfied with the basic services provided by the property management company in my residential area	7.The service attitude of the property management staff in the community where I live is good	8.I will pay the property management fee on time	9.The property management company in the community where I live can quickly solve the difficulties of the owners	10.The property management system in the community where I live is standardized	Part Three: Regarding the Property Management Company's Implementation of Value added Services 11.I think property management companies should expand their service areas	12.I think property management companies should innovate their service concepts	13.I am willing to try services closely related to my life	14. I think property management companies should pay attention to the personalized needs of homeowners	15.As long as the service is of high quality, I am willing to pay for the cost of value-added services	Part four：Regarding property management companies providing medical services I agree that the property management company provides medical services	17.I think it's more convenient and efficient to enjoy medical services in the community	18.I feel that the medical services provided by the property management company are guaranteed	19.The medical services provided by the property management company can meet my needs	20. I am willing to pay the necessary expenses for medical services	Part 5: About Property Management Companies Providing Life Services 21. Property management companies have great advantages in providing life services	22.Under the same conditions, I am willing to choose the living services provided by the property management company	23.The life services provided by the property management company will make me feel more at ease	24. I have a recent need for lifestyle services	25.I value the quality of service more than the fees paid	Part 6: About Property Management Companies Providing Educational Services I currently need certain educational services	27.Property management companies provide such services more conveniently	28.I believe that property management companies providing educational services will improve the quality of life for residents	29.I think property management companies provide more professional training in life skills	30.I think the management of educational personnel by property management companies can be standardized	Part 7: About Property Management Companies Providing Customized Services I have personalized needs that set me apart from others	32.The property management company's personalized customization service gives me peace of mind	33.I believe that personnel providing customized services possess the corresponding qualities	34.I am willing to pay for customized service fees that are commensurate with the quality	35.I think the customized services provided by property management companies can meet the needs of most people	第二部分：关于物业公司基础服务(已删)	4.您居住的社区已经配建的娱乐设施包括(已删)	5.您居住的社区已经配建的教育机构包括(已删)	6.您居住的社区已经配建的体育设施包括(已删)	7.您居住的社区已经配建的街道社区服务设施包括(已删)	8.您居住的社区已经配建商业服务设施包括(已删)	9.您居住的社区已经配建的养老设施包括(已删)	10.您居住的社区已经配建的其它设施包括(已删)	11.您认为您居住的社区缺乏的设施包括(已删)	12.您认为您的社区基础设施需要改进的是(已删)	13.如果社区内公共服务设施出现损坏，您所在社区的处理速度如何(已删)	14.您对社区的公共服务设施的整体满意程度如何(已删)
693	Android 1.x	WeChat Browser	1	4	1	1	1	3	3	3	3	3	4	4	4	4	4	5	5	5	5	5	4	4	4	4	4	5	5	5	5	5	5	5	5	5	5
692	Mac OS X (iPhone)	WeChat Browser	2	3	3	1	1	5	5	5	5	5	5	5	5	5	5	5	5	5	5	5	5	5	5	5	5	5	5	5	5	5	5	5	5	5	5
691	Android 1.x	WeChat Browser	1	4	3	4	2	5	5	4	4	4	3	4	3	3	3	2	2	3	2	3	3	3	3	3	3	3	3	3	3	4	2	2	3	2	3
690	Android 1.x	WeChat Browser	1	3	2	4	1	5	5	5	5	5	5	5	5	5	5	5	5	5	5	5	5	5	5	5	5	5	5	5	5	5	5	5	5	5	5
689	Android 1.x	WeChat Browser	1	4	1	1	1	4	4	4	4	4	4	4	4	4	4	5	5	5	5	5	5	5	5	5	5	4	4	4	4	4	4	4	4	4	4
688	Android 1.x	WeChat Browser	1	4	1	1	1	5	5	5	5	5	3	3	3	3	3	4	4	4	4	4	5	5	5	5	5	4	4	4	4	4	5	5	5	5	5
686	Android Mobile	WeChat Browser	1	3	1	1	2	5	5	4	5	5	5	4	5	5	5	4	5	4	5	5	4	4	4	5	4	3	4	4	5	4	4	5	3	4	4
685	Android 8.x	WeChat Browser	1	4	1	1	2	5	5	4	5	5	4	4	4	4	4	3	3	3	3	3	4	4	4	4	4	4	4	4	4	4	3	3	3	4	3
684	Android 8.x	WeChat Browser	1	4	1	1	1	4	4	4	4	4	4	4	3	3	3	2	3	3	3	3	3	4	3	3	3	3	3	3	3	3	3	3	3	3	3
683	Android 1.x	WeChat Browser	2	3	3	4	2	4	4	4	4	4	5	5	5	5	5	5	5	5	4	4	4	4	4	3	4	4	4	4	4	4	4	4	4	4	4
681	Android 1.x	WeChat Browser	1	4	1	1	1	3	3	3	3	3	4	4	4	4	4	5	5	5	5	5	4	4	4	4	4	5	5	5	5	5	4	4	4	4	4
679	Android 1.x	WeChat Browser	1	3	1	1	1	5	5	5	5	5	5	5	5	5	5	5	5	5	5	5	5	5	5	5	5	5	5	5	5	5	5	5	5	5	5
676	Android 1.x	WeChat Browser	1	4	1	1	1	3	3	3	3	3	1	1	1	1	1	1	1	1	1	1	1	1	1	1	1	1	1	1	1	1	1	1	1	1	1
675	Mac OS X (iPhone)	WeChat Browser	2	2	2	3	2	4	4	4	4	4	4	4	4	4	4	4	4	4	4	4	4	4	4	4	4	4	4	4	4	4	4	4	4	4	4
674	Android 1.x	WeChat Browser	1	4	1	1	1	5	5	5	5	5	5	5	5	5	5	5	5	5	5	5	4	5	5	5	5	5	5	5	5	5	5	5	5	5	5
673	Android 8.x	WeChat Browser	1	3	1	1	2	4	5	4	4	4	4	4	4	4	4	3	3	5	4	4	4	5	4	4	4	4	4	4	4	4	4	4	4	4	4
671	Android Mobile	WeChat Browser	1	3	1	1	2	5	5	5	4	5	5	5	5	4	4	4	4	5	5	5	3	5	5	4	4	4	4	4	4	4	4	5	5	5	4
669	Android 1.x	WeChat Browser	1	4	1	1	2	3	3	3	3	3	1	2	3	3	3	1	1	1	1	1	1	1	1	1	1	1	1	1	1	1	1	1	1	1	1
667	Android 1.x	WeChat Browser	1	2	2	1	1	4	4	4	4	4	3	3	2	3	2	3	3	2	3	3	2	3	3	3	3	2	3	2	3	3	3	3	3	3	3
666	Android 8.x	WeChat Browser	1	4	1	1	1	3	4	4	3	3	4	3	3	4	4	4	4	4	4	4	3	4	3	3	4	4	4	4	4	4	4	3	3	3	3
665	Android 1.x	WeChat Browser	1	4	2	4	2	5	5	4	4	4	3	4	3	3	3	2	2	3	2	3	3	3	3	3	3	3	3	3	3	4	2	2	3	2	5
663	Android 1.x	WeChat Browser	2	3	2	1	1	5	5	5	5	5	5	4	4	5	5	5	5	5	5	5	5	5	5	5	4	4	4	5	5	5	5	5	5	5	5
662	Android 8.x	WeChat Browser	2	4	1	1	1	4	4	4	4	4	4	4	4	4	4	4	4	4	4	4	4	4	4	4	4	4	4	4	4	4	4	4	4	4	4
660	Android Mobile	WeChat Browser	2	4	1	3	1	4	4	4	4	4	4	4	4	4	4	4	4	4	4	4	4	4	4	3	4	3	4	4	4	4	3	3	4	4	4
659	Android 1.x	WeChat Browser	2	4	1	1	2	4	4	5	3	4	3	3	4	4	3	3	3	3	3	5	3	3	3	3	4	3	3	3	3	3	3	3	3	4	4
656	Android 1.x	WeChat Browser	2	4	1	1	2	4	4	4	4	4	4	4	4	4	4	4	4	4	4	4	4	4	4	4	4	4	4	4	4	4	4	4	4	4	4
655	Mac OS X (iPhone)	WeChat Browser	2	2	2	2	1	4	4	4	4	4	3	4	4	4	4	4	4	4	4	4	4	4	4	4	4	4	5	5	4	5	5	4	4	5	4
653	Android 1.x	WeChat Browser	2	4	1	1	1	3	4	3	3	3	3	3	3	3	4	2	3	3	3	3	3	3	3	3	4	3	3	3	3	3	3	3	3	3	3
652	Android 1.x	WeChat Browser	2	3	2	3	2	3	3	5	3	3	3	3	3	3	3	3	3	3	3	3	3	3	3	3	3	3	3	3	3	3	3	3	3	3	3
651	Mac OS X (iPhone)	WeChat Browser	2	3	2	3	1	5	5	5	5	5	5	5	5	5	5	5	5	5	5	5	5	5	5	5	5	5	5	5	5	5	5	5	5	5	5
650	Android 1.x	WeChat Browser	2	4	2	2	1	5	5	5	5	5	5	5	5	5	5	5	5	5	5	5	5	5	5	5	5	5	5	5	5	5	5	5	5	5	5
648	Android 1.x	WeChat Browser	1	4	2	3	2	4	4	4	4	4	5	5	5	5	4	4	4	4	4	4	4	4	4	3	4	5	5	5	5	4	4	4	4	4	4
647	Android 1.x	WeChat Browser	1	4	3	2	2	4	4	4	4	4	4	4	4	4	4	4	4	4	4	4	4	4	4	4	4	4	4	4	4	4	4	4	4	4	4
646	Android 1.x	WeChat Browser	1	4	1	1	1	5	5	5	5	5	5	5	5	5	5	5	5	5	5	5	5	5	5	5	5	5	5	5	5	5	5	5	5	5	5
645	Android 1.x	WeChat Browser	2	4	3	3	3	5	5	5	5	5	5	5	5	5	5	5	5	5	5	5	5	5	5	5	5	5	5	5	5	5	5	5	5	5	5
644	Mac OS X (iPhone)	WeChat Browser	1	1	2	3	1	5	5	5	5	5	5	5	5	5	5	5	5	5	5	5	5	5	5	5	5	5	5	5	5	5	5	5	5	5	5
643	Mac OS X (iPhone)	WeChat Browser	2	2	2	3	2	4	4	4	4	4	4	4	4	4	4	4	4	4	4	4	4	4	4	4	4	4	4	4	4	4	4	4	4	4	4
642	Android 1.x	WeChat Browser	1	4	1	1	1	5	5	5	5	5	5	5	5	5	5	5	5	5	5	5	5	5	5	5	5	5	5	5	5	5	5	5	5	5	5
640	Android Mobile	WeChat Browser	2	4	3	1	2	4	4	3	4	3	4	4	3	3	4	3	4	3	3	4	3	3	4	3	3	4	3	4	4	3	3	4	3	4	3
638	Android 1.x	WeChat Browser	1	4	2	4	2	5	5	4	4	4	3	4	3	3	3	2	2	3	2	3	3	3	3	3	3	3	3	3	3	4	2	2	3	2	3
636	Android 1.x	WeChat Browser	2	3	3	1	2	4	4	4	4	4	3	3	3	3	2	2	2	2	3	2	2	2	2	3	3	2	3	2	2	2	2	3	2	2	2
634	Android 1.x	WeChat Browser	2	3	3	2	2	4	4	4	4	4	5	5	3	4	5	5	3	3	3	3	5	5	5	4	4	5	4	5	5	5	4	4	3	4	2
632	Android 1.x	WeChat Browser	1	4	3	4	2	5	5	4	4	4	3	4	3	3	3	2	2	3	2	3	3	3	3	3	3	3	3	3	3	4	2	2	3	2	3
630	Android 1.x	WeChat Browser	1	4	3	1	1	5	5	5	5	5	5	5	5	5	5	5	5	5	5	5	5	5	5	5	5	5	5	5	5	5	5	5	5	5	5
629	Android 8.x	WeChat Browser	1	1	1	1	1	3	3	4	3	3	3	3	3	3	3	3	3	3	3	3	3	3	3	3	3	3	3	3	3	3	3	3	3	3	3
628	Android 1.x	WeChat Browser	2	2	3	1	1	5	5	5	5	5	1	1	1	1	1	1	1	1	1	1	1	1	1	1	1	1	1	1	1	1	1	1	1	1	1
627	Mac OS X (iPhone)	WeChat Browser	2	3	2	1	1	5	5	5	5	5	5	5	5	5	5	5	5	5	5	5	5	5	5	5	5	5	5	5	5	5	5	5	5	5	5
626	Android 1.x	WeChat Browser	2	4	1	1	1	5	5	5	5	5	5	5	5	5	5	5	5	5	5	5	5	5	5	5	5	5	5	5	5	5	5	5	5	5	5
623	Android 8.x	WeChat Browser	1	4	2	2	1	5	5	5	5	5	5	5	5	5	5	5	5	5	5	5	5	5	5	5	5	5	5	5	5	5	5	5	5	5	5
620	Android 1.x	WeChat Browser	1	4	1	1	2	4	4	4	4	4	4	4	4	4	4	4	4	4	4	4	4	4	4	4	4	4	4	4	4	4	4	4	4	4	4
619	Android Mobile	WeChat Browser	1	4	1	2	1	5	5	5	5	5	5	5	5	5	5	5	5	5	5	5	5	5	5	5	5	5	5	5	5	5	5	5	5	5	5
618	Android Mobile	WeChat Browser	2	4	1	1	2	3	3	3	3	3	3	3	3	3	3	3	3	3	3	3	3	3	3	3	3	3	3	3	3	3	3	3	3	3	3
617	Android Mobile	WeChat Browser	2	4	1	1	1	3	3	4	3	3	3	3	3	3	3	3	3	3	3	3	3	3	3	3	3	3	3	3	3	3	3	3	3	3	3
616	Android 8.x	WeChat Browser	1	4	1	1	2	4	5	5	5	4	5	5	5	5	5	4	4	4	4	4	4	4	4	5	4	4	4	4	4	4	4	4	5	4	4
615	Android 1.x	WeChat Browser	1	4	1	2	2	4	4	4	4	4	4	4	4	4	4	4	4	4	4	4	4	4	4	4	4	4	4	4	4	4	4	4	4	4	4
614	Android 1.x	WeChat Browser	1	4	1	2	2	4	5	5	5	5	4	4	5	5	4	4	4	4	4	4	4	4	4	4	4	4	4	4	4	4	4	4	4	4	4
613	Android 1.x	WeChat Browser	2	4	1	1	2	5	5	4	5	4	4	4	3	4	4	4	4	3	4	3	4	4	4	3	4	4	4	5	4	4	3	3	4	4	4
612	Android 1.x	WeChat Browser	2	4	1	1	1	5	5	5	5	5	5	5	5	5	5	5	5	5	5	5	5	5	5	5	5	5	5	5	5	5	5	5	5	5	5
610	Android 1.x	WeChat Browser	2	4	1	1	4	5	4	4	4	5	5	4	4	4	5	4	5	5	5	4	4	4	5	5	4	4	4	5	4	4	5	5	5	4	4
608	Android 1.x	WeChat Browser	2	4	1	1	2	4	4	5	5	5	5	5	5	5	5	5	5	5	5	5	4	4	5	5	5	5	1	1	1	1	3	1	4	3	1
607	Android 1.x	WeChat Browser	1	4	1	2	1	3	3	3	3	3	3	3	3	4	4	4	4	4	4	4	4	4	4	3	4	4	4	4	4	4	4	4	4	4	4
606	Android 1.x	WeChat Browser	2	3	1	1	2	5	5	5	5	5	5	5	5	5	5	5	5	5	5	5	5	5	5	5	5	5	5	5	5	5	5	5	5	5	5
605	Mac OS X (iPhone)	WeChat Browser	2	2	2	3	2	4	4	4	4	4	4	4	4	4	4	4	4	4	4	4	4	4	4	4	4	4	4	4	4	4	4	4	4	4	4
604	Android 1.x	WeChat Browser	1	4	1	2	1	4	4	4	4	4	4	4	4	4	4	4	4	4	4	4	4	4	4	4	4	4	4	4	4	4	4	4	4	4	4
602	Android 1.x	WeChat Browser	1	4	1	2	1	4	4	4	4	4	4	4	4	4	4	4	4	4	4	4	4	4	4	4	4	4	4	4	4	4	4	4	4	4	4
601	Mac OS X (iPhone)	WeChat Browser	1	4	3	4	1	4	4	4	4	4	4	4	4	4	4	4	4	4	4	4	4	4	4	4	4	4	4	4	4	4	4	4	4	4	4
600	Android 1.x	WeChat Browser	1	4	1	2	1	4	4	4	4	4	4	4	4	4	4	4	4	4	4	4	4	4	4	4	4	4	4	4	4	4	4	4	4	4	4
599	Android 1.x	WeChat Browser	1	4	1	2	1	4	4	4	4	4	4	4	4	4	4	4	4	4	4	4	4	4	4	4	4	4	4	4	4	4	4	4	4	4	4
598	Android 1.x	WeChat Browser	2	4	1	4	1	2	2	2	2	2	1	1	1	2	2	2	2	1	2	2	1	1	1	1	1	1	1	1	1	2	2	2	2	2	2
597	Android 1.x	WeChat Browser	1	4	1	1	1	4	4	4	4	4	4	4	4	4	4	4	4	4	4	4	4	4	4	4	4	4	4	4	4	4	4	4	4	4	4
596	Android 1.x	WeChat Browser	1	4	1	1	1	5	5	4	4	4	5	5	5	5	5	5	5	5	5	5	5	5	5	5	5	5	5	5	4	4	4	5	5	5	5
595	Android 1.x	WeChat Browser	1	4	1	2	2	3	3	3	3	3	4	4	4	4	4	4	4	4	4	4	4	4	4	3	4	3	4	4	4	4	4	4	4	4	4
594	Android 1.x	WeChat Browser	1	4	1	2	2	4	3	4	3	3	4	4	4	4	4	4	4	4	4	3	3	4	4	3	4	4	4	4	4	4	4	4	4	4	4
593	Android 1.x	WeChat Browser	2	3	3	4	2	4	4	4	4	4	5	5	5	5	5	5	5	5	5	5	5	5	5	4	5	5	5	5	5	5	5	5	5	5	5
591	Mac OS X (iPhone)	WeChat Browser	2	3	3	1	1	5	5	5	5	5	5	5	5	5	5	5	5	5	5	5	5	5	5	5	5	5	5	5	5	5	5	5	5	5	5
590	Android 1.x	WeChat Browser	2	4	2	4	2	5	5	5	5	5	5	5	5	5	5	5	5	5	5	5	5	5	5	5	5	5	5	5	5	5	5	5	5	5	5
589	Android 1.x	WeChat Browser	1	3	2	1	2	3	3	3	3	3	3	3	3	3	3	3	3	3	3	3	3	3	3	3	3	3	2	3	3	3	3	3	3	3	3
588	Android 1.x	WeChat Browser	2	3	2	1	1	4	4	4	4	4	5	5	5	5	5	5	5	5	5	5	5	5	5	5	5	5	5	5	5	5	5	5	5	5	5
587	Android 1.x	WeChat Browser	1	4	1	1	1	4	4	4	4	4	4	4	4	4	4	4	4	4	4	4	4	4	4	4	4	4	4	4	4	4	4	4	4	4	4
586	Android 1.x	WeChat Browser	2	2	2	1	1	3	3	3	3	3	3	3	3	3	3	3	3	3	3	3	3	3	3	3	3	2	3	3	3	3	3	3	3	3	3
585	Android 1.x	WeChat Browser	2	3	2	1	4	5	5	5	5	5	5	5	5	5	5	5	5	5	5	5	5	5	5	5	5	5	5	5	5	5	5	5	5	5	5
584	Android 1.x	WeChat Browser	1	4	1	1	1	1	1	1	1	1	1	1	1	1	1	1	1	1	1	1	1	1	1	1	1	1	1	1	1	1	1	1	1	1	1
583	Android 1.x	WeChat Browser	1	4	1	1	1	4	4	4	4	4	4	4	5	5	5	5	5	5	5	5	5	5	5	5	5	5	5	5	5	5	5	5	5	5	5
582	Android 1.x	WeChat Browser	2	3	3	1	2	3	3	4	4	5	4	5	3	4	5	5	4	4	5	4	3	5	5	5	4	5	5	5	4	5	5	5	5	5	5
581	Android 8.x	WeChat Browser	1	3	1	1	2	5	5	5	5	5	5	5	5	5	5	5	5	5	5	4	4	4	4	4	4	4	4	4	4	4	4	4	4	4	4
578	Android 1.x	WeChat Browser	1	4	1	1	1	4	4	4	5	4	4	4	4	4	4	4	4	4	4	4	4	4	4	4	4	4	4	4	4	5	5	4	4	4	4
577	Android 1.x	WeChat Browser	1	3	1	1	1	5	5	5	5	5	4	4	4	4	4	5	4	4	4	4	5	5	5	5	5	4	4	4	4	4	5	5	5	5	5
576	Android 8.x	WeChat Browser	1	1	1	1	1	4	4	4	3	4	3	3	3	3	3	2	2	2	2	2	3	3	3	3	3	2	3	2	3	3	2	3	3	3	3
575	Android 1.x	WeChat Browser	2	3	2	1	1	4	4	4	4	4	4	3	3	3	3	2	2	2	2	2	2	3	2	2	2	2	3	2	1	2	3	3	3	3	3
574	Android 8.x	WeChat Browser	1	3	2	1	2	4	4	4	3	4	5	4	4	4	3	4	4	5	4	4	5	4	4	4	4	3	3	4	4	4	4	4	4	4	4
572	Android Mobile	WeChat Browser	1	3	1	1	2	5	5	4	4	5	4	5	5	5	4	4	5	5	5	4	4	4	4	5	4	5	3	4	4	5	5	4	5	5	5
571	Android 1.x	WeChat Browser	1	4	1	1	1	4	4	4	4	4	4	4	4	4	4	4	4	4	4	4	4	4	4	4	4	4	4	4	4	4	4	4	4	4	4
569	Android Mobile	WeChat Browser	1	1	1	1	1	4	4	4	4	4	4	4	4	4	4	4	4	4	4	4	4	3	4	4	4	4	4	4	4	4	4	4	4	4	4
568	Android 1.x	WeChat Browser	1	4	3	1	1	5	5	5	5	5	5	5	5	5	5	5	5	5	5	5	5	5	5	5	5	5	5	5	5	5	5	5	5	5	5
567	Android 1.x	WeChat Browser	1	2	3	3	2	3	3	5	2	3	4	4	4	4	4	4	4	4	4	4	4	4	4	4	4	4	4	4	4	4	4	4	4	4	4
566	Android 1.x	WeChat Browser	1	1	2	1	1	5	5	5	5	5	3	3	3	3	3	1	1	1	1	1	1	1	1	1	1	1	1	1	1	1	1	1	1	1	1
565	Android Mobile	WeChat Browser	1	4	1	1	2	4	4	4	4	4	4	4	4	4	4	4	4	4	4	4	4	4	4	4	4	4	4	4	4	4	4	4	4	4	4
564	Android 8.x	WeChat Browser	1	3	1	1	1	4	4	4	4	4	4	4	4	4	4	4	4	4	4	4	4	4	4	4	4	4	4	4	4	4	4	4	4	4	4
563	Android 5.x	WeChat Browser	1	4	1	1	1	4	4	4	4	5	4	5	4	4	4	4	4	4	4	4	4	4	4	4	4	4	4	4	4	4	4	4	4	4	4
562	Android 1.x	WeChat Browser	1	4	1	2	1	5	5	5	5	5	5	5	5	5	5	5	5	5	5	5	5	5	5	5	5	5	5	5	5	5	5	5	5	5	5
561	Android 5.x	WeChat Browser	1	4	1	1	1	4	4	4	4	4	4	4	4	4	5	4	4	4	4	4	4	4	4	4	4	4	4	4	4	4	4	4	4	4	4
560	Android 1.x	WeChat Browser	1	4	1	1	2	4	4	4	4	4	4	4	4	4	4	4	4	4	4	4	4	4	4	4	4	4	4	4	4	4	4	4	4	4	4
559	Android 1.x	WeChat Browser	1	3	1	1	1	5	5	5	5	5	5	5	5	5	5	5	5	5	5	5	5	5	5	5	5	5	5	5	5	5	5	5	5	5	5
557	Android Mobile	WeChat Browser	1	4	1	1	1	5	5	5	5	5	5	5	5	5	5	5	5	5	5	5	5	5	5	5	5	5	5	5	5	5	5	5	5	5	5
555	Android 1.x	WeChat Browser	2	4	1	1	1	4	4	4	4	4	4	4	4	4	4	4	4	4	4	4	4	4	4	4	4	4	4	4	4	4	4	4	4	4	4
554	Android 1.x	WeChat Browser	2	4	2	2	1	5	5	4	5	5	5	5	5	5	5	5	4	4	4	4	4	4	5	5	5	5	5	5	5	5	5	5	5	5	5
553	Android 1.x	WeChat Browser	2	4	2	3	1	5	5	5	5	5	5	5	5	5	5	5	5	5	5	5	5	5	5	5	5	5	5	5	5	5	5	5	5	5	5
551	Android 5.x	WeChat Browser	1	4	1	1	1	5	4	4	4	4	4	4	4	4	4	4	4	4	4	4	4	4	4	4	4	4	4	4	4	4	4	4	4	4	4
550	Android 1.x	WeChat Browser	1	4	3	1	1	5	5	5	5	5	5	5	5	5	5	5	5	5	5	5	5	5	5	5	5	5	5	5	5	5	5	5	5	5	5
549	Android 5.x	WeChat Browser	1	4	1	1	1	4	4	5	4	4	4	4	4	4	4	4	4	4	4	4	4	4	4	4	4	4	4	4	4	4	4	4	4	4	4
548	Android 1.x	WeChat Browser	2	4	1	1	1	4	4	4	4	4	4	4	4	4	4	4	4	4	4	4	4	4	4	4	4	4	4	4	4	4	4	4	4	4	4
547	Android 8.x	WeChat Browser	1	4	1	1	1	5	5	5	5	5	5	5	5	5	5	5	5	5	5	5	5	5	5	5	5	5	5	5	5	5	5	5	5	5	5
546	Mac OS X (iPhone)	WeChat Browser	2	4	1	1	1	4	4	4	4	4	4	4	4	4	4	4	4	4	4	4	4	4	4	4	4	4	4	4	4	4	4	4	4	4	4
545	Android 1.x	WeChat Browser	1	4	1	2	2	1	1	1	1	1	3	3	3	3	3	3	3	3	3	3	3	3	3	3	3	4	4	4	4	4	3	3	3	3	3
544	Android 1.x	WeChat Browser	1	2	2	1	1	3	3	3	3	3	4	4	4	4	4	4	3	3	3	3	3	3	3	3	4	4	4	4	4	4	4	4	4	4	3
543	Android Mobile	WeChat Browser	2	4	1	1	1	4	4	4	4	4	4	4	4	4	4	4	4	4	4	4	4	4	4	4	4	4	4	4	4	4	4	4	4	4	4
542	Mac OS X (iPhone)	WeChat Browser	2	4	1	1	1	4	4	4	4	4	4	4	4	4	4	4	4	4	4	4	4	4	4	4	4	4	4	4	4	4	4	4	4	4	4
540	Android 1.x	WeChat Browser	2	4	1	1	1	4	4	4	4	4	4	4	4	4	4	4	4	4	4	4	4	4	4	4	4	4	4	4	4	4	4	4	4	4	4
539	Android 1.x	WeChat Browser	2	4	1	1	1	4	4	4	4	4	4	4	4	4	4	4	4	4	4	4	4	4	4	4	4	4	4	4	4	4	4	4	4	4	4
538	Android 1.x	WeChat Browser	2	4	1	1	1	4	4	4	4	4	4	4	4	4	4	4	4	4	4	4	4	4	4	4	4	4	4	4	4	4	4	4	4	4	4
537	Android 1.x	WeChat Browser	2	4	1	1	2	3	4	5	3	4	2	3	4	4	3	3	3	3	3	5	4	4	4	3	4	3	3	3	3	3	3	3	3	4	4
536	Android 1.x	WeChat Browser	2	4	1	1	1	1	2	5	3	3	2	3	3	4	2	2	2	2	2	5	2	2	3	3	4	2	3	2	2	2	2	2	2	2	2
535	Android 1.x	WeChat Browser	2	3	2	2	1	5	5	4	4	4	4	4	4	4	4	4	4	4	4	4	4	5	4	5	4	4	4	4	4	5	4	4	4	4	4
534	Android 1.x	WeChat Browser	1	4	1	1	1	4	4	4	4	4	4	4	4	4	4	4	4	4	4	4	4	4	4	4	4	4	4	4	4	4	4	4	4	4	4
532	Android 1.x	WeChat Browser	2	4	1	1	1	4	4	4	4	4	4	4	4	4	4	4	4	4	4	4	4	4	4	4	4	4	4	4	4	4	4	4	4	4	4
531	Android 7.x	WeChat Browser	2	4	1	1	1	4	4	4	4	4	4	4	4	4	4	4	4	4	4	4	4	4	4	4	4	4	4	4	4	4	4	4	4	4	4
530	Android 1.x	WeChat Browser	1	4	1	1	1	1	1	1	1	1	3	3	1	1	3	3	3	3	3	3	3	3	3	3	3	3	3	1	1	1	3	3	3	3	3
528	Android 1.x	WeChat Browser	1	4	1	1	1	4	4	4	4	4	4	4	4	4	4	4	4	4	4	4	4	4	4	4	4	4	4	4	4	4	4	4	4	4	4
527	Android 1.x	WeChat Browser	1	4	1	1	1	5	4	4	5	4	4	4	4	4	4	3	3	4	4	3	3	5	4	3	5	3	4	4	4	5	3	3	3	3	3
526	Android 1.x	WeChat Browser	2	2	2	1	2	3	3	3	3	3	3	3	3	3	3	3	3	3	3	3	3	3	3	3	3	3	3	3	3	3	3	3	3	3	3
524	Android 1.x	WeChat Browser	2	3	3	2	1	4	4	4	4	4	4	4	4	4	4	4	4	4	4	4	4	4	4	4	4	4	4	4	4	4	4	4	4	4	4
523	Android Mobile	WeChat Browser	2	4	3	1	2	4	3	4	3	3	3	3	4	3	3	3	3	4	3	3	3	3	3	3	3	3	3	4	4	3	4	4	3	3	4
522	Android 1.x	WeChat Browser	1	4	3	4	2	5	5	4	4	4	3	4	3	3	3	2	2	3	2	3	3	3	3	3	3	3	3	3	3	4	2	2	3	2	3
520	Android 1.x	WeChat Browser	2	4	1	1	1	4	4	5	4	4	5	4	5	4	5	5	4	4	4	4	4	4	5	4	4	5	4	5	5	5	5	5	5	5	5
519	Android 7.x	WeChat Browser	1	4	1	1	1	4	4	4	4	4	4	4	4	4	4	4	4	4	4	4	4	4	4	4	4	4	4	4	4	4	4	4	4	4	4
517	Android 1.x	WeChat Browser	1	4	1	1	2	4	4	4	4	4	4	4	4	4	4	4	4	4	4	4	4	4	4	4	4	4	4	4	4	4	4	4	4	4	4
516	Android 1.x	WeChat Browser	1	4	1	1	1	5	5	5	5	5	5	5	5	5	5	5	5	5	5	5	5	5	5	5	5	5	5	5	5	5	5	5	5	5	5
515	Android 1.x	WeChat Browser	2	4	1	1	1	4	4	4	4	4	4	4	4	4	4	4	4	4	4	4	4	4	4	4	4	4	4	4	4	4	4	4	4	4	4
513	Android 1.x	WeChat Browser	1	4	1	1	1	4	4	4	4	4	4	4	4	4	4	4	4	4	4	4	4	4	4	4	4	4	4	4	4	4	4	4	4	4	4
512	Android 8.x	WeChat Browser	2	4	1	1	1	4	4	4	4	4	4	4	4	4	4	4	4	4	4	4	4	4	4	4	4	4	4	4	4	4	4	4	4	4	4
511	Android 1.x	WeChat Browser	1	4	1	1	1	4	4	4	4	4	4	4	4	4	4	4	4	4	4	4	4	4	4	4	4	4	4	4	4	3	4	4	4	4	4
510	Android 1.x	WeChat Browser	1	4	2	1	1	4	4	4	4	4	4	4	4	4	4	4	4	4	4	4	4	4	4	4	4	4	4	4	4	4	4	4	4	4	4
509	Android Mobile	WeChat Browser	2	4	1	1	1	4	4	4	4	4	4	4	4	4	4	4	4	4	4	4	4	4	4	4	4	4	4	4	4	4	4	4	4	4	4
508	Android 1.x	WeChat Browser	1	3	2	1	1	4	4	4	4	4	4	4	4	4	4	4	4	4	4	4	4	4	4	4	4	4	4	4	4	4	4	4	4	4	4
507	Android Mobile	WeChat Browser	1	4	1	1	2	4	4	4	4	4	4	4	4	4	4	4	4	4	4	4	4	4	4	4	4	4	4	4	4	4	4	4	4	4	4
506	Android 1.x	WeChat Browser	1	4	2	1	1	5	5	5	5	5	5	5	5	5	5	5	5	5	5	5	5	5	5	5	5	5	5	5	5	5	5	5	5	5	5
505	Android 1.x	WeChat Browser	2	3	2	4	1	3	3	5	3	3	4	4	5	5	5	5	5	4	5	5	5	5	5	5	5	5	5	5	5	5	5	5	5	5	5
504	Android 1.x	WeChat Browser	1	2	3	2	1	5	5	5	5	5	5	5	5	5	5	5	5	5	5	5	5	5	5	5	5	5	5	5	5	5	5	5	5	5	5
503	Mac OS X (iPhone)	WeChat Browser	2	2	2	3	2	4	4	4	4	4	4	4	4	4	4	4	4	4	4	4	4	4	4	4	4	4	4	4	4	4	4	4	4	4	4
502	Android 1.x	WeChat Browser	1	3	3	2	2	4	4	4	4	4	4	4	4	4	4	4	4	4	4	4	4	4	4	4	4	4	4	4	4	4	4	4	4	4	4
501	Android 1.x	WeChat Browser	1	4	3	4	2	5	5	4	4	4	3	4	3	3	3	2	2	3	2	3	3	2	3	3	3	3	3	3	3	4	2	2	3	2	3
500	Android Mobile	WeChat Browser	1	1	1	1	1	4	4	4	4	4	4	4	4	4	4	4	4	4	4	4	4	4	4	4	4	4	4	4	4	4	4	4	4	4	4
499	Mac OS X (iPhone)	WeChat Browser	1	4	1	1	2	5	5	5	5	5	5	5	5	5	5	5	5	5	5	5	5	5	5	5	5	5	5	5	5	5	5	5	5	5	5
497	Mac OS X (iPhone)	WeChat Browser	2	3	3	1	1	5	5	5	5	5	5	5	5	5	5	5	5	5	5	5	5	5	5	5	5	5	5	5	5	5	5	5	5	5	5
496	Android 1.x	WeChat Browser	1	1	3	1	1	4	4	4	4	4	5	5	5	5	5	4	4	4	4	4	4	4	5	3	4	5	4	4	4	5	4	4	4	3	3
495	Android 1.x	WeChat Browser	2	3	2	1	1	5	5	5	5	5	5	5	5	5	5	5	5	5	5	5	5	5	5	5	5	5	5	5	5	5	5	5	5	5	5
493	Android 8.x	WeChat Browser	1	4	1	1	2	4	5	4	4	5	4	4	5	4	5	4	5	4	4	3	4	4	5	3	4	5	4	4	4	5	4	4	4	4	3
492	Android 8.x	WeChat Browser	1	4	1	1	1	3	3	3	3	4	3	4	3	3	3	3	4	3	4	3	4	3	3	3	3	3	4	3	3	3	3	4	3	4	4
491	Android 8.x	WeChat Browser	1	1	1	1	1	4	5	4	4	4	4	4	3	3	3	2	2	2	2	3	3	4	3	3	3	3	3	3	3	3	2	2	2	2	2
490	Android Mobile	WeChat Browser	1	3	1	1	2	4	5	5	5	5	5	5	5	5	5	3	4	4	5	4	4	4	5	3	5	4	5	5	5	5	4	3	5	5	5
489	Android Mobile	WeChat Browser	1	1	1	1	1	4	4	4	4	4	4	4	4	4	4	3	4	3	4	4	4	4	4	4	4	4	4	4	4	4	4	4	4	4	4
488	Android 1.x	WeChat Browser	1	1	3	1	2	4	4	4	4	4	3	3	3	3	3	1	1	1	1	1	3	3	3	3	3	3	3	3	3	3	1	1	1	1	1
487	iOS 11 (iPhone)	WeChat Browser	1	4	1	1	1	4	5	4	5	4	5	4	5	4	5	4	5	4	5	4	5	4	5	4	5	4	5	4	5	4	5	4	5	4	5
485	Android 1.x	WeChat Browser	1	4	1	1	1	5	5	5	5	5	5	5	5	5	5	5	5	5	5	5	5	5	5	5	5	5	5	5	5	5	5	5	5	5	5
484	Android Mobile	WeChat Browser	2	4	2	3	1	5	5	5	5	5	5	5	5	5	5	5	5	5	5	5	5	5	5	5	5	5	5	5	5	5	5	5	5	5	5
482	Android 8.x	WeChat Browser	1	4	3	2	2	5	5	5	5	5	5	5	5	5	5	5	5	5	5	5	5	5	5	5	5	5	5	5	5	5	5	5	5	5	5
481	Mac OS X (iPhone)	WeChat Browser	2	4	1	2	2	5	5	5	5	5	5	5	5	5	5	5	5	5	5	5	5	5	5	5	5	5	5	5	5	5	5	5	5	5	5
480	Android 1.x	WeChat Browser	2	3	3	2	2	3	4	4	4	4	4	4	4	4	4	4	4	4	4	4	4	4	4	4	4	4	4	4	4	4	4	4	4	4	4
479	Android 1.x	WeChat Browser	2	2	3	3	2	5	5	5	5	5	5	5	5	5	5	5	5	5	5	5	5	5	5	5	5	5	3	5	5	5	5	5	5	5	5
478	Android 1.x	WeChat Browser	2	3	3	4	1	4	4	5	4	3	5	4	4	4	3	4	4	4	4	4	3	4	3	3	4	3	3	3	4	4	3	3	3	2	2
476	Android 1.x	WeChat Browser	1	4	4	2	2	5	5	5	5	5	5	5	5	5	5	5	5	5	5	5	5	5	5	5	5	5	5	5	5	5	5	5	5	5	5
475	Android 1.x	WeChat Browser	1	4	2	2	2	5	5	5	5	5	5	5	5	5	5	5	5	5	5	5	5	5	5	5	5	5	5	5	5	5	5	5	5	5	5
474	Android 1.x	WeChat Browser	1	4	2	4	1	4	4	5	5	4	4	5	5	4	4	5	5	4	4	5	5	4	4	5	5	4	4	5	5	4	4	5	5	4	4
471	Android 8.x	WeChat Browser	1	4	3	1	1	4	4	4	4	4	4	5	4	4	4	4	4	5	5	5	5	4	5	4	5	4	5	4	5	4	5	4	5	4	5
470	Android 1.x	WeChat Browser	2	4	1	1	2	5	5	5	5	5	5	5	5	5	5	5	5	5	5	5	5	5	5	5	5	5	5	5	5	5	5	5	5	5	5
469	Android 1.x	WeChat Browser	2	4	1	1	2	5	5	5	5	5	5	5	5	5	5	5	5	5	5	5	5	5	5	5	5	5	5	5	5	5	5	5	5	5	5
467	Android 1.x	WeChat Browser	1	4	1	3	1	4	4	4	5	5	5	5	4	5	4	4	5	5	5	5	5	4	4	4	4	4	5	4	4	5	5	5	5	5	5
466	Android 1.x	WeChat Browser	1	4	1	1	1	2	5	3	4	4	4	3	4	2	2	4	4	5	4	2	5	4	5	3	4	2	4	4	4	4	2	4	4	4	4
465	Android 1.x	WeChat Browser	1	4	4	1	1	4	4	5	5	5	5	5	5	5	5	5	5	5	4	5	4	3	4	4	4	4	5	4	4	4	4	4	4	4	4
463	Android 8.x	WeChat Browser	2	4	1	1	2	5	5	5	5	5	5	5	5	5	5	5	5	5	5	5	5	5	5	5	5	5	5	5	5	5	5	5	5	5	5
462	Android 7.x	WeChat Browser	1	4	3	2	2	5	5	5	5	5	5	5	5	5	5	5	5	5	5	5	5	5	5	5	5	5	5	5	5	5	5	5	5	5	5
461	Android 8.x	WeChat Browser	1	4	1	1	1	5	5	5	5	5	5	5	5	5	5	5	5	5	5	5	5	5	5	5	5	5	5	5	5	5	5	5	5	5	5
460	Android Mobile	WeChat Browser	1	4	3	3	2	5	5	5	5	5	5	5	5	5	5	5	5	5	5	5	5	5	5	5	5	5	5	5	5	5	5	5	5	5	5
458	Android Mobile	WeChat Browser	1	4	2	2	2	5	5	5	5	5	5	5	5	5	5	5	5	5	5	5	5	5	5	5	5	5	5	5	5	5	5	5	5	5	5
456	Android 1.x	WeChat Browser	1	4	1	1	1	5	5	5	5	5	5	5	5	5	5	5	5	5	5	5	5	5	5	5	5	5	5	5	5	5	5	5	5	5	5
455	Android 1.x	WeChat Browser	1	4	2	3	2	5	5	5	5	5	5	5	5	5	5	5	5	5	5	5	5	5	5	5	5	5	5	5	5	5	5	5	5	5	5
453	Android 1.x	WeChat Browser	1	4	1	2	3	5	5	5	5	5	5	5	5	3	5	3	3	3	3	3	4	4	4	4	4	4	4	3	3	3	3	3	3	3	3
452	Android Mobile	WeChat Browser	1	4	1	2	1	5	5	5	5	5	5	5	5	5	5	5	5	5	5	5	5	5	5	5	5	5	5	5	5	5	5	5	5	5	5
450	Mac OS X (iPhone)	WeChat Browser	2	4	3	2	2	5	5	5	5	5	5	5	5	5	5	5	5	5	5	5	5	5	5	5	5	5	5	5	5	5	5	5	5	5	5
449	Android 1.x	WeChat Browser	2	4	4	3	2	5	5	5	5	5	5	5	5	5	5	5	5	5	5	5	5	5	5	5	5	5	5	5	5	5	5	5	5	5	5
448	Mac OS X (iPhone)	WeChat Browser	2	4	2	2	1	5	5	5	5	5	5	5	5	5	5	5	5	5	5	5	5	5	5	5	5	5	5	5	5	5	5	5	5	5	5
445	Mac OS X (iPhone)	WeChat Browser	2	4	3	2	1	5	5	5	5	5	5	5	5	5	5	5	5	5	5	5	5	5	5	5	5	5	5	5	5	5	5	5	5	5	5
443	Mac OS X (iPhone)	WeChat Browser	2	4	2	3	2	5	5	5	5	5	5	5	5	5	5	5	5	5	5	5	5	5	5	5	5	5	5	5	5	5	5	5	5	5	5
442	Mac OS X (iPhone)	WeChat Browser	2	4	3	1	2	5	5	5	5	5	5	5	5	5	5	5	5	5	5	5	5	5	5	5	5	5	5	5	5	5	5	5	5	5	5
441	Android 8.x	WeChat Browser	1	4	1	1	1	1	4	1	1	3	3	3	3	3	3	3	3	3	3	3	4	4	4	3	3	3	3	4	4	4	4	4	4	4	4
440	Android 1.x	WeChat Browser	1	4	1	1	1	5	5	5	5	5	5	5	5	5	5	5	5	5	5	5	5	5	5	5	5	5	5	5	5	5	5	5	5	5	5
439	Android 1.x	WeChat Browser	2	4	1	1	1	5	5	5	5	5	5	5	5	5	5	5	5	5	5	5	5	5	5	5	5	5	5	5	5	5	5	5	5	5	5
438	Android 1.x	WeChat Browser	2	4	3	3	1	3	3	3	3	3	3	3	3	3	3	3	3	3	3	3	3	3	3	3	3	3	3	3	3	3	3	3	3	3	3
437	Android 8.x	WeChat Browser	2	4	2	3	1	5	5	5	5	5	5	5	5	5	5	5	5	5	5	5	5	5	5	5	5	5	5	5	5	5	5	5	5	5	5
436	Mac OS X (iPhone)	WeChat Browser	1	4	3	2	1	3	3	4	3	1	2	3	3	4	1	2	2	2	2	3	2	2	2	2	2	2	2	2	2	2	2	2	2	2	2
435	Android 1.x	WeChat Browser	1	4	1	1	1	5	5	5	5	5	5	5	4	5	4	2	2	2	2	4	4	4	5	5	5	5	5	5	5	5	3	3	3	3	3
434	Android Mobile	WeChat Browser	2	4	3	4	2	5	5	5	5	5	5	5	5	5	5	5	5	5	5	5	5	5	5	5	5	5	5	5	5	5	5	5	5	5	5
433	Mac OS X (iPhone)	WeChat Browser	1	4	1	1	1	5	5	5	5	5	5	5	5	5	5	5	5	5	5	5	5	5	5	5	5	5	5	5	5	5	5	5	5	5	5
432	Android 1.x	WeChat Browser	2	4	1	1	2	5	5	5	5	5	5	5	5	5	5	5	5	5	5	5	5	5	5	5	5	5	5	5	5	5	5	5	5	5	5
431	Android 6.x	WeChat Browser	1	4	1	3	1	5	5	4	5	4	3	4	4	5	4	4	4	4	4	3	4	4	4	3	4	4	4	5	4	4	4	4	4	4	4
430	Android 8.x	WeChat Browser	2	4	1	1	1	5	5	5	5	5	5	5	5	5	5	5	5	5	5	5	5	5	5	5	5	5	5	5	5	5	5	5	5	5	5
429	Android 1.x	WeChat Browser	2	4	1	1	1	5	5	5	5	5	4	4	4	4	4	3	3	3	3	3	4	4	4	4	4	4	4	4	4	4	4	4	4	4	4
427	Android 1.x	WeChat Browser	2	4	1	1	1	5	5	5	5	5	5	5	5	5	5	4	3	3	3	3	4	4	4	4	5	5	5	5	5	5	4	4	4	4	4
426	Android 1.x	WeChat Browser	2	4	2	2	1	5	5	4	4	5	3	4	5	4	4	3	4	4	4	3	4	4	4	3	4	4	5	5	5	4	4	4	4	4	5
424	Android 1.x	WeChat Browser	2	4	1	1	1	5	5	5	5	5	5	5	5	5	5	5	5	5	5	5	5	5	5	5	5	5	5	5	5	5	5	5	5	5	5
422	Android 8.x	WeChat Browser	2	4	1	1	2	5	5	5	5	5	5	5	5	5	5	5	5	5	5	5	5	5	5	5	5	5	5	5	5	5	5	5	5	5	5
421	Android Mobile	WeChat Browser	1	4	4	2	2	5	5	5	5	5	5	5	5	5	5	5	5	5	5	5	5	5	5	5	5	5	5	5	5	5	5	5	5	5	5
420	Android 1.x	WeChat Browser	2	4	1	1	2	5	5	5	5	5	5	5	5	5	5	5	5	5	5	5	5	5	5	5	5	5	5	5	5	5	5	5	5	5	5
419	Mac OS X (iPhone)	WeChat Browser	1	4	1	2	1	5	5	5	5	5	5	5	4	4	4	4	4	4	4	3	4	4	4	3	4	4	4	4	4	4	4	4	4	4	3
417	Mac OS X (iPhone)	WeChat Browser	2	4	2	2	1	5	5	4	5	5	4	4	4	3	4	3	3	3	3	3	4	4	4	3	4	3	4	4	3	3	3	3	3	4	4
415	Android 8.x	WeChat Browser	2	4	4	1	2	5	5	5	5	5	5	5	5	5	5	5	5	5	5	5	5	5	5	5	5	5	5	5	5	5	5	5	5	5	5
414	Android 1.x	WeChat Browser	1	4	2	1	1	5	5	5	5	5	5	5	5	5	5	4	5	5	5	5	5	5	5	5	5	5	5	5	4	5	5	5	5	5	5
413	Mac OS X (iPhone)	WeChat Browser	2	4	2	3	3	5	5	5	5	5	5	5	5	5	5	5	5	5	5	5	5	5	5	5	5	5	5	5	5	5	5	5	5	5	5
411	Android 1.x	WeChat Browser	1	4	1	1	1	5	5	5	5	5	5	5	5	5	5	5	5	5	5	5	5	5	5	5	5	5	5	5	5	5	5	5	5	5	5
409	Android 1.x	WeChat Browser	1	4	1	1	1	5	5	5	5	5	5	5	5	5	5	5	5	5	5	5	5	5	5	5	5	5	5	5	5	5	5	5	5	5	5
408	Mac OS X (iPhone)	WeChat Browser	2	4	1	3	2	5	5	5	5	5	5	5	5	5	5	5	5	5	5	5	5	5	5	5	5	5	5	5	5	5	5	5	5	5	5
406	Android 1.x	WeChat Browser	1	4	1	1	2	5	5	5	5	5	5	5	5	5	5	5	5	5	5	5	5	5	5	5	5	5	5	5	5	5	5	5	5	5	5
405	Android 1.x	WeChat Browser	1	4	1	1	1	5	5	5	5	5	5	5	5	5	5	5	5	5	5	5	5	5	5	5	5	5	5	5	5	5	5	5	5	5	5
401	Android 7.x	WeChat Browser	1	4	1	1	1	5	5	5	5	5	5	5	5	5	5	5	5	5	5	5	5	5	5	5	5	5	5	5	5	5	5	5	5	5	5
400	Android 7.x	WeChat Browser	1	4	1	1	1	5	5	5	5	5	5	5	5	5	5	5	5	5	5	5	5	5	5	5	5	5	5	5	5	5	5	5	5	5	5
399	Mac OS X (iPhone)	WeChat Browser	2	4	3	2	1	5	5	5	5	5	5	5	5	5	5	5	5	5	5	5	5	5	5	5	5	5	5	5	5	5	5	5	5	5	5
398	Android 1.x	WeChat Browser	2	4	2	3	1	5	5	5	5	5	5	5	5	5	5	5	5	5	5	5	5	5	5	5	5	5	5	5	5	5	5	5	5	5	5
397	Android 1.x	WeChat Browser	2	4	3	1	1	5	5	5	5	5	5	5	5	5	5	5	5	5	5	5	5	5	5	5	5	5	5	5	5	5	5	5	5	5	5
396	Android 1.x	WeChat Browser	1	4	1	1	1	4	3	1	1	2	4	1	1	1	3	2	1	1	1	1	4	1	1	1	1	4	1	1	1	1	2	1	1	1	1
395	Android 1.x	WeChat Browser	1	4	1	1	1	5	5	5	5	5	5	5	5	5	5	5	5	5	5	5	5	5	5	5	5	5	5	5	5	5	5	5	5	5	5
394	Android 1.x	WeChat Browser	1	4	1	1	1	5	5	5	5	5	5	5	5	5	5	5	5	5	5	5	5	5	5	5	5	5	5	5	5	5	5	5	5	5	5
393	Android 7.x	WeChat Browser	1	4	1	1	1	5	5	5	5	5	5	5	5	5	5	5	5	5	5	5	5	5	5	5	5	5	5	5	5	5	5	5	5	5	5
391	Android 1.x	WeChat Browser	1	4	1	1	1	5	5	5	5	5	5	5	5	5	5	5	5	5	5	5	5	5	5	5	5	5	5	5	5	5	5	5	5	5	5
390	Mac OS X (iPhone)	WeChat Browser	1	3	3	1	2	5	5	5	5	5	5	5	5	5	5	5	5	5	5	5	5	5	5	5	5	5	5	5	5	5	5	5	5	5	5
389	Android Mobile	WeChat Browser	1	4	1	2	2	5	5	5	5	5	5	5	5	5	5	5	5	5	5	5	5	5	5	5	5	5	5	5	5	5	5	5	5	5	5
388	Android 1.x	WeChat Browser	1	4	1	2	2	5	5	5	5	5	5	5	5	5	5	5	5	5	5	5	5	5	5	5	5	5	5	5	5	5	5	5	5	5	5
387	Android 1.x	WeChat Browser	2	4	2	3	2	5	5	5	5	5	5	5	5	5	5	5	5	5	5	5	5	5	5	5	5	5	5	5	5	5	5	5	5	5	5
385	Mac OS X (iPhone)	WeChat Browser	2	4	1	1	2	5	5	5	5	5	5	5	5	5	5	5	5	5	5	5	5	5	5	5	5	5	5	5	5	5	5	5	5	5	5
384	Android 1.x	WeChat Browser	2	4	3	3	1	5	5	5	5	5	5	5	5	5	5	5	5	5	5	5	5	5	5	5	5	5	5	5	5	5	5	5	5	5	5
383	Android Mobile	WeChat Browser	2	4	1	1	1	5	5	5	5	5	5	5	5	5	5	5	5	5	5	5	5	5	5	5	5	5	5	5	5	5	5	5	5	5	5
382	Android 1.x	WeChat Browser	2	3	4	2	2	5	5	5	5	5	5	5	5	5	5	5	5	5	5	5	5	5	5	5	5	5	5	5	5	5	5	5	5	5	5
381	Android 1.x	WeChat Browser	1	4	2	1	1	2	2	1	4	4	4	4	4	4	3	2	2	2	2	2	2	2	3	3	4	4	3	3	3	3	2	2	2	2	2
380	Android 1.x	WeChat Browser	2	3	2	2	2	5	5	5	5	5	5	5	5	5	5	5	5	5	5	5	5	5	5	5	5	5	5	5	5	5	5	5	5	5	5
379	Android 1.x	WeChat Browser	2	4	3	4	3	5	5	5	5	5	5	5	5	5	5	5	5	5	5	5	5	5	5	5	5	5	5	5	5	5	5	5	5	5	5
378	Android 1.x	WeChat Browser	2	4	2	3	1	5	5	5	5	5	5	5	5	5	5	5	5	5	5	5	5	5	5	5	5	5	5	5	5	5	5	5	5	5	5
377	Mac OS X (iPhone)	WeChat Browser	2	4	1	1	1	5	5	5	5	5	5	5	5	5	5	5	5	5	5	5	5	5	5	5	5	5	5	5	5	5	5	5	5	5	5
375	Mac OS X (iPhone)	WeChat Browser	2	4	1	1	1	5	5	5	5	5	5	5	5	5	5	5	5	5	5	5	5	5	5	5	5	5	5	5	5	5	5	5	5	5	5
374	Android 1.x	WeChat Browser	2	3	3	3	2	5	5	5	5	5	5	5	5	5	5	5	5	5	5	5	5	5	5	5	5	5	5	5	5	5	5	5	5	5	5
373	Android 8.x	WeChat Browser	2	2	3	1	1	1	2	5	1	1	1	5	5	5	3	4	4	1	4	1	5	5	5	5	5	5	5	5	5	5	5	5	5	5	5
370	Android 1.x	WeChat Browser	2	3	2	4	2	5	5	5	5	5	5	5	5	5	5	5	5	5	5	5	5	5	5	5	5	5	5	5	5	5	5	5	5	5	5
369	Android 8.x	WeChat Browser	2	4	1	1	2	5	5	5	5	5	5	5	5	5	5	5	5	5	5	5	5	5	5	5	5	5	5	5	5	5	5	5	5	5	5
367	Android Mobile	WeChat Browser	2	4	1	1	1	3	3	4	4	3	4	3	4	3	4	3	4	3	4	4	3	3	4	3	3	3	4	3	3	4	3	4	3	3	4
366	Android 1.x	WeChat Browser	2	1	2	2	1	5	5	5	5	5	5	5	5	5	5	5	5	5	5	5	5	5	5	5	5	5	5	5	5	5	5	5	5	5	5
365	Mac OS X (iPhone)	WeChat Browser	2	2	3	3	1	3	3	4	3	3	3	4	3	4	4	3	3	3	3	3	3	3	3	3	3	3	3	3	3	3	3	3	3	3	3
364	Android 1.x	WeChat Browser	1	2	2	3	1	5	5	5	5	5	5	5	5	5	5	5	5	5	5	5	5	5	5	5	5	5	5	5	5	5	5	5	5	5	5
363	Android Mobile	WeChat Browser	1	4	1	1	2	5	5	5	5	5	5	5	5	5	5	5	5	5	5	5	5	5	5	5	5	5	5	5	5	5	5	5	5	5	5
362	Android 1.x	WeChat Browser	2	4	1	2	1	5	5	5	5	5	5	5	5	5	5	5	5	5	5	5	5	5	5	5	5	5	5	5	5	5	5	5	5	5	5
359	Mac OS X (iPhone)	WeChat Browser	2	4	1	3	2	5	5	5	5	5	5	5	5	5	5	5	5	5	5	5	5	5	5	5	5	5	5	5	5	5	5	5	5	5	5
358	Mac OS X (iPhone)	WeChat Browser	2	2	3	2	1	5	5	5	5	5	5	5	5	5	5	5	3	3	3	3	3	3	3	3	3	3	3	3	3	3	3	3	3	3	3
357	Android 8.x	WeChat Browser	1	4	1	1	1	5	5	5	5	5	5	5	5	5	5	5	5	5	5	5	5	5	5	5	5	5	5	5	5	5	5	5	5	5	5
356	Android 8.x	WeChat Browser	1	4	1	1	1	5	5	5	5	5	5	5	5	5	5	5	5	5	5	5	5	5	5	5	5	5	5	5	5	5	5	5	5	5	5
355	Mac OS X (iPhone)	WeChat Browser	2	4	1	4	2	5	5	5	5	5	5	5	5	5	5	5	5	5	5	5	5	5	5	5	5	5	5	5	5	5	5	5	5	5	5
354	Android 1.x	WeChat Browser	2	4	1	1	1	4	4	4	4	4	4	4	4	4	4	4	4	4	4	4	4	4	4	4	4	4	4	4	4	4	4	4	4	4	4
352	Android 1.x	WeChat Browser	2	3	2	1	2	5	5	5	5	5	5	5	5	5	5	3	3	3	3	3	3	3	3	3	3	3	3	3	3	3	3	3	3	3	3
350	Android 8.x	WeChat Browser	1	4	1	1	1	5	5	5	5	5	5	5	5	5	5	5	5	5	5	5	5	5	5	5	5	5	5	5	5	5	5	5	5	5	5
349	Android Mobile	WeChat Browser	2	4	1	1	1	2	2	1	1	2	4	4	4	3	4	1	1	1	1	4	2	1	4	1	4	1	1	1	1	1	1	1	1	1	1
348	Android 1.x	WeChat Browser	2	4	1	2	1	1	1	1	1	1	1	1	1	1	1	1	1	1	1	1	1	1	1	1	1	1	1	1	1	1	1	1	1	1	1
347	Android 1.x	WeChat Browser	2	4	1	1	1	4	2	5	2	2	2	3	2	3	2	2	2	2	2	5	2	2	3	3	3	2	2	2	2	2	2	2	2	2	2
346	Android 1.x	WeChat Browser	2	4	1	1	1	3	2	5	2	2	2	3	2	3	2	2	2	2	2	5	2	2	3	3	4	2	2	2	2	2	2	2	2	2	2
344	Android Mobile	WeChat Browser	1	4	1	1	1	5	5	5	5	5	5	5	5	5	5	5	5	5	5	5	5	5	5	5	5	5	5	5	5	5	5	5	5	5	5
343	Android 1.x	WeChat Browser	1	4	1	1	1	5	5	5	5	5	5	5	5	5	5	5	5	5	5	5	5	5	5	5	5	5	5	5	5	5	5	5	5	5	5
342	Android Mobile	WeChat Browser	1	4	1	1	1	5	5	5	5	5	5	5	5	5	5	5	5	5	5	5	5	5	5	5	5	5	5	5	5	5	5	5	5	5	5
339	Android 1.x	WeChat Browser	1	4	1	1	1	5	5	5	5	5	5	5	5	5	5	5	5	5	5	5	5	5	5	5	5	5	5	5	5	5	5	5	5	5	5
337	Android 8.x	WeChat Browser	1	4	1	1	1	5	5	5	5	5	5	5	5	5	5	5	5	5	5	5	5	5	5	5	5	5	5	5	5	5	5	5	5	5	5
336	Android Mobile	WeChat Browser	1	4	1	1	2	5	5	5	5	5	5	5	5	5	5	5	5	5	5	5	5	5	5	5	5	5	5	5	5	5	5	5	5	5	5
333	Android 1.x	WeChat Browser	2	4	1	1	1	4	4	4	4	4	4	4	4	4	4	4	4	4	4	4	4	4	4	4	4	4	4	4	4	4	4	4	4	4	4
332	Android 8.x	WeChat Browser	1	4	2	1	1	5	5	5	5	5	5	5	5	5	5	5	5	5	5	5	5	5	5	5	5	5	5	5	5	5	1	1	1	1	1
331	Android Mobile	WeChat Browser	1	1	1	1	1	5	5	5	5	5	5	5	5	5	5	5	5	5	5	5	5	5	5	5	5	5	5	5	5	5	5	5	5	5	5
329	Android 1.x	WeChat Browser	2	4	1	1	1	4	4	4	4	4	4	4	4	4	4	4	4	4	4	4	4	4	4	4	4	4	4	4	4	4	4	4	4	4	4
326	Android 1.x	WeChat Browser	2	4	1	1	1	2	2	5	1	1	2	5	5	3	2	2	2	2	2	4	2	4	4	3	4	3	2	3	3	3	2	3	2	2	2
325	Android 1.x	WeChat Browser	2	4	1	1	2	4	4	5	4	4	2	4	4	3	2	3	3	3	3	5	4	4	4	3	4	3	2	3	3	3	4	3	3	4	4
324	Android 1.x	WeChat Browser	1	4	1	1	1	4	5	4	5	4	5	5	5	4	4	5	5	5	4	5	5	5	4	5	5	4	5	4	5	4	5	4	4	4	4
323	Android Mobile	WeChat Browser	1	1	1	1	1	5	5	5	5	5	5	5	5	5	5	5	5	5	5	5	5	5	5	5	5	5	5	5	5	5	5	5	5	5	5
322	Android Mobile	WeChat Browser	2	4	2	2	2	5	5	5	5	5	5	5	5	5	5	5	5	5	5	5	5	5	5	5	5	5	5	5	5	5	5	5	5	5	5
321	Android 1.x	WeChat Browser	2	4	1	1	1	4	5	4	4	4	4	4	4	4	4	4	4	4	4	4	4	4	4	4	4	4	4	4	4	4	4	4	4	4	4
317	Android 1.x	WeChat Browser	1	4	3	1	2	5	5	5	5	5	5	5	5	5	5	5	5	5	5	5	5	5	5	5	5	5	5	5	5	5	5	5	5	5	5
315	Android Mobile	WeChat Browser	1	1	1	1	1	5	5	5	5	5	5	5	5	5	5	5	5	5	5	5	5	5	5	5	5	5	5	5	5	5	5	5	5	5	5
312	Android 8.x	WeChat Browser	2	4	1	1	2	4	4	4	4	4	4	4	4	4	4	4	4	4	4	4	4	4	4	4	4	4	4	4	4	4	4	4	4	4	4
310	Mac OS X (iPhone)	WeChat Browser	1	4	1	1	1	5	5	5	5	5	5	5	5	5	5	5	5	5	5	5	5	5	5	5	5	5	5	5	5	5	5	5	5	5	5
309	Android 1.x	WeChat Browser	2	4	2	2	2	5	5	5	5	5	5	5	5	5	5	5	5	5	5	5	5	5	5	5	5	5	5	5	5	5	5	5	5	5	5
307	Android 1.x	WeChat Browser	2	4	1	1	2	4	5	4	4	4	4	4	5	4	4	4	4	4	4	4	4	4	4	4	4	4	4	4	4	4	4	4	4	4	4
306	Android 1.x	WeChat Browser	1	4	1	1	2	5	5	5	5	5	5	5	5	5	5	5	5	5	5	5	5	5	5	5	5	5	5	5	5	5	5	5	5	5	5
305	Android 1.x	WeChat Browser	1	4	1	1	2	5	1	3	3	3	2	4	5	5	3	3	3	3	3	3	3	3	5	3	5	4	3	3	3	3	3	3	3	3	3
302	Mac OS X (iPhone)	WeChat Browser	2	4	3	3	4	5	5	5	5	5	5	5	5	5	5	5	5	5	5	5	5	5	5	5	5	5	5	5	5	5	5	5	5	5	5
301	Android 8.x	WeChat Browser	2	4	1	1	1	5	5	5	5	5	5	5	5	5	5	5	5	5	5	5	5	5	5	5	5	5	5	5	5	5	5	5	5	5	5
298	Android 1.x	WeChat Browser	1	4	2	1	1	5	5	5	5	5	5	5	5	5	5	5	5	5	5	5	5	5	5	5	5	5	5	5	5	5	5	5	5	5	5
296	Android Mobile	WeChat Browser	2	4	3	1	2	5	5	5	5	5	4	5	5	5	5	5	5	5	5	5	5	5	5	5	5	5	5	5	5	5	5	5	5	5	5
295	Android Mobile	WeChat Browser	1	4	1	1	2	5	5	5	5	5	5	5	5	5	5	5	5	5	5	5	5	5	5	5	5	5	5	5	5	5	5	5	5	5	5
294	Android 1.x	WeChat Browser	1	4	1	1	1	5	5	5	5	5	5	5	5	5	5	5	5	5	5	5	5	5	5	5	5	5	5	5	5	5	5	5	5	5	5
291	Mac OS X (iPhone)	WeChat Browser	2	4	2	2	2	5	5	5	5	5	5	5	5	5	5	5	5	5	5	5	5	5	5	5	5	5	5	5	5	5	5	5	5	5	5
289	Android Mobile	WeChat Browser	2	4	1	1	1	5	5	5	5	5	5	5	5	5	5	5	5	5	5	5	5	5	5	5	5	5	5	5	5	5	5	5	5	5	5
288	Android 1.x	WeChat Browser	2	4	1	3	1	5	5	5	5	5	5	5	5	5	5	5	5	5	5	5	5	5	5	5	5	5	5	5	5	5	5	5	5	5	5
287	Android 1.x	WeChat Browser	1	1	1	2	1	5	5	5	5	5	5	5	5	5	5	5	5	5	5	5	5	5	5	5	5	5	5	5	5	5	5	5	5	5	5
286	Mac OS X (iPhone)	WeChat Browser	1	3	3	3	3	5	5	5	5	5	5	5	5	5	5	5	5	5	5	5	5	5	5	5	5	5	5	5	5	5	5	5	5	5	5
284	Android 1.x	WeChat Browser	1	4	1	1	2	5	5	5	5	5	5	5	5	5	5	5	5	5	5	5	5	5	5	5	5	5	5	5	5	5	5	5	5	5	5
282	Android 8.x	WeChat Browser	1	4	1	1	3	5	5	5	5	5	5	5	5	5	5	5	5	5	5	5	5	5	5	5	5	5	5	5	5	5	5	5	5	5	5
281	Android 1.x	WeChat Browser	1	3	2	1	1	5	4	4	4	4	4	4	4	4	4	4	4	4	4	4	4	4	4	3	4	5	4	4	4	4	2	2	2	2	2
276	Android 1.x	WeChat Browser	2	4	3	2	2	5	5	5	5	5	5	5	5	5	5	5	5	5	5	5	5	5	5	5	5	5	5	5	5	5	5	5	5	5	5
274	Android 1.x	WeChat Browser	2	4	2	4	2	5	5	5	5	5	5	5	5	5	5	5	5	5	5	5	5	5	5	5	5	5	5	5	5	5	5	5	5	5	5
273	Android Mobile	WeChat Browser	1	4	1	1	1	5	5	5	5	5	5	5	5	5	5	5	5	5	5	5	5	5	5	5	5	5	5	5	5	5	5	5	5	5	5
272	Android 8.x	WeChat Browser	1	4	1	1	3	5	5	5	5	5	5	5	5	5	5	5	5	5	5	5	5	5	5	5	5	5	5	5	5	5	5	5	5	5	5
271	Android 1.x	WeChat Browser	2	4	2	2	2	5	5	5	5	5	5	5	5	5	5	5	5	5	5	5	5	5	5	5	5	5	5	5	5	5	5	5	5	5	5
270	Android Mobile	WeChat Browser	2	4	3	3	2	5	5	5	5	5	5	5	5	5	5	5	5	5	5	5	5	5	5	5	5	5	5	5	5	5	5	5	5	5	5
269	Android 1.x	WeChat Browser	1	4	1	1	1	4	4	5	5	5	4	5	5	5	5	4	4	4	4	5	4	4	4	3	3	3	3	4	4	4	4	4	4	4	4
266	Android 1.x	WeChat Browser	1	4	2	1	1	4	5	5	5	5	3	5	3	1	1	3	5	5	5	2	3	1	4	4	5	5	3	3	1	4	4	2	2	2	1
264	Android Mobile	WeChat Browser	2	4	3	1	1	5	5	5	5	5	5	5	5	5	5	5	5	5	5	5	5	5	5	5	5	5	5	5	5	5	5	5	5	5	5
263	Mac OS X (iPhone)	WeChat Browser	1	4	1	1	1	5	5	5	5	5	5	5	5	5	5	5	5	5	5	5	5	5	5	5	5	5	5	5	5	5	5	5	5	5	5
262	Android 1.x	WeChat Browser	1	4	1	1	1	5	5	5	5	5	5	5	5	5	5	5	5	5	5	5	5	5	5	5	5	5	5	5	5	5	5	5	5	5	5
261	Android Mobile	WeChat Browser	2	4	1	1	1	5	5	5	5	5	5	5	5	5	5	5	5	5	5	5	5	5	5	5	5	5	5	5	5	5	5	5	5	5	5
259	Android 7.x	WeChat Browser	2	4	2	2	2	5	5	5	5	5	5	5	5	5	5	5	5	5	5	5	5	5	5	5	5	5	5	5	5	5	5	5	5	5	5
257	Android 1.x	WeChat Browser	1	4	1	1	2	5	5	5	5	5	5	5	5	5	5	5	5	5	5	5	5	5	5	5	5	5	5	5	5	5	5	5	5	5	5
256	Android 1.x	WeChat Browser	1	4	2	3	1	5	5	5	5	5	5	5	5	5	5	5	5	5	5	5	5	5	5	5	5	5	5	5	5	5	5	5	5	5	5
255	Android 1.x	WeChat Browser	1	4	1	1	1	5	5	5	5	5	5	5	5	5	5	5	5	5	5	5	5	5	5	5	5	5	5	5	5	5	5	5	5	5	5
253	Android 1.x	WeChat Browser	1	4	1	1	1	5	5	5	5	5	5	5	5	5	5	5	5	5	5	5	5	5	5	5	5	5	5	5	5	5	5	5	5	5	5
252	Android 1.x	WeChat Browser	1	4	2	1	2	5	5	5	5	5	5	5	5	5	5	5	5	5	5	5	5	5	5	5	5	5	5	5	5	5	5	5	5	5	5
251	Android Mobile	WeChat Browser	2	3	1	2	1	5	5	5	5	5	5	5	5	5	5	5	5	5	5	5	5	5	5	5	5	5	5	5	5	5	5	5	5	5	5
250	Android Mobile	WeChat Browser	1	4	2	2	2	5	5	5	5	5	5	5	5	5	5	5	5	5	5	5	5	5	5	5	5	5	5	5	5	5	5	5	5	5	5
249	Android 1.x	WeChat Browser	1	4	1	1	1	5	5	5	5	5	5	5	5	5	5	5	5	5	5	5	5	5	5	5	5	5	5	5	5	5	5	5	5	5	5
248	Android Mobile	WeChat Browser	2	4	1	1	1	5	5	5	5	5	5	5	5	5	5	5	5	5	5	5	5	5	5	5	5	5	5	5	5	5	5	5	5	5	5
247	Android 1.x	WeChat Browser	1	4	1	1	2	5	5	5	5	5	5	5	5	5	5	5	5	5	5	5	5	5	5	5	5	5	5	5	5	5	5	5	5	5	5
246	Android 1.x	WeChat Browser	1	4	1	1	1	5	5	5	5	5	5	5	5	5	5	5	5	5	5	5	5	5	5	5	5	5	5	5	5	5	5	5	5	5	5
245	Mac OS X (iPhone)	WeChat Browser	1	4	1	1	1	5	5	5	5	5	5	5	5	5	5	5	5	5	5	5	5	5	5	5	5	5	5	5	5	5	5	5	5	5	5
243	Mac OS X (iPhone)	WeChat Browser	2	2	3	1	1	3	2	5	3	3	5	5	5	5	4	4	4	5	5	5	4	5	5	1	5	5	5	5	5	5	2	1	1	5	5
242	Android 8.x	WeChat Browser	1	4	1	1	1	4	4	4	4	4	3	4	4	4	4	3	3	3	3	3	3	3	4	3	3	3	3	3	3	3	3	3	3	3	3
241	Android 1.x	WeChat Browser	2	4	3	1	1	5	5	5	5	5	5	5	5	5	5	5	5	5	5	5	5	5	5	5	5	5	5	5	5	5	5	5	5	5	5
240	Android 8.x	WeChat Browser	1	4	1	1	2	5	5	5	5	5	5	5	5	5	5	5	5	5	5	5	5	5	5	5	5	5	5	5	5	5	5	5	5	5	5
239	Mac OS X (iPhone)	WeChat Browser	2	3	1	1	1	4	4	4	4	4	4	4	4	3	3	3	3	4	3	3	4	4	4	4	4	3	3	4	4	4	1	3	1	1	3
238	Mac OS X (iPhone)	WeChat Browser	1	4	1	1	1	5	5	5	5	5	5	5	5	5	5	5	5	5	5	5	5	5	5	5	5	5	5	5	5	5	5	5	5	5	5
237	Android 1.x	WeChat Browser	1	4	3	3	1	4	4	4	4	4	4	4	4	4	4	4	4	4	4	4	4	4	4	4	4	4	4	4	4	4	4	4	4	4	4
236	Android 1.x	WeChat Browser	2	4	2	1	1	5	5	5	5	5	5	5	5	5	5	5	5	5	5	5	5	5	5	5	5	5	5	5	5	5	5	5	5	5	5
234	Android 8.x	WeChat Browser	1	4	4	3	2	5	5	5	5	5	5	5	5	5	5	5	5	5	5	5	5	5	5	5	5	5	5	5	5	5	5	5	5	5	5
233	Mac OS X (iPhone)	WeChat Browser	2	3	2	1	1	4	4	4	4	4	4	4	4	4	5	4	4	4	4	3	4	4	4	3	5	3	4	4	4	4	3	5	4	4	5
232	Android 1.x	WeChat Browser	1	4	3	3	1	4	4	1	4	4	3	5	5	4	4	4	4	4	5	5	4	4	4	3	4	5	4	5	5	3	3	4	3	3	3
231	Mac OS X (iPhone)	WeChat Browser	1	4	1	1	1	5	5	5	5	5	5	5	5	5	5	5	5	5	5	5	5	5	5	5	5	5	5	5	5	5	5	5	5	5	5
230	Android 1.x	WeChat Browser	1	4	1	1	1	5	5	5	5	5	5	5	5	5	5	5	5	5	5	5	5	5	5	5	5	5	5	5	5	5	5	5	5	5	5
229	Android 1.x	WeChat Browser	2	4	2	1	2	5	5	5	5	5	5	5	5	5	5	5	5	5	5	5	5	5	5	5	5	5	5	5	5	5	5	5	5	5	5
228	Android 1.x	WeChat Browser	2	4	2	1	1	5	5	5	5	5	5	5	5	5	5	5	5	5	5	5	5	5	5	5	5	5	5	5	5	5	5	5	5	5	5
226	Mac OS X (iPhone)	WeChat Browser	2	2	3	2	1	3	3	5	3	3	4	4	4	3	4	4	4	4	4	4	4	4	4	5	4	4	4	4	4	4	5	5	5	5	5
224	Android 1.x	WeChat Browser	1	4	1	1	1	5	5	5	5	5	5	5	5	5	5	5	5	5	5	5	5	5	5	5	5	5	5	5	5	5	5	5	5	5	5
223	Android 1.x	WeChat Browser	2	4	1	1	2	5	5	5	5	5	5	5	5	5	5	5	5	5	5	5	5	5	5	5	5	5	5	5	5	5	5	5	5	5	5
222	Android 8.x	WeChat Browser	1	3	2	2	1	5	5	5	5	5	5	5	5	5	5	5	5	5	5	5	5	5	5	5	5	5	5	5	5	5	5	5	5	5	5
221	Android 1.x	WeChat Browser	1	4	1	1	1	5	5	5	5	5	5	5	5	5	5	5	5	5	5	5	5	5	5	5	5	5	5	5	5	5	5	5	5	5	5
220	Android 1.x	WeChat Browser	1	4	1	1	1	5	5	5	5	5	5	5	5	5	5	5	5	5	5	5	5	5	5	5	5	5	5	5	5	5	5	5	5	5	5
219	Mac OS X (iPhone)	WeChat Browser	1	4	1	1	1	5	5	5	5	5	5	5	5	5	5	5	5	5	5	5	5	5	5	5	5	5	5	5	5	5	5	5	5	5	5
218	Android 1.x	WeChat Browser	1	4	2	1	1	5	5	5	5	5	5	5	5	5	5	5	5	5	5	5	5	5	5	5	5	5	5	5	5	5	5	5	5	5	5
217	Android 1.x	WeChat Browser	2	4	1	2	1	5	5	5	5	5	3	3	5	3	5	3	3	3	3	3	5	3	5	3	5	3	3	3	5	5	5	5	5	5	5
216	Android 1.x	WeChat Browser	1	4	2	2	1	5	5	5	5	5	5	5	5	3	5	5	5	5	5	5	5	5	5	5	5	5	5	5	5	5	5	5	5	5	5
215	Android 1.x	WeChat Browser	1	4	1	1	1	5	5	5	5	5	5	5	5	5	5	5	5	5	5	5	5	5	5	5	5	5	5	5	5	5	5	5	5	5	5
214	Android 1.x	WeChat Browser	1	4	3	2	1	4	4	4	4	2	4	4	4	4	4	4	4	4	4	3	4	4	4	4	4	4	4	4	4	4	2	2	2	2	2
212	Android 1.x	WeChat Browser	1	4	1	1	1	5	5	5	5	5	5	5	5	5	5	5	5	5	5	5	5	5	5	5	5	5	5	5	5	5	5	5	5	5	5
211	Android 1.x	WeChat Browser	1	4	1	1	1	5	5	5	5	5	5	5	5	5	5	5	5	5	5	5	5	5	5	5	5	5	5	5	5	5	5	5	5	5	5
210	Mac OS X (iPhone)	WeChat Browser	1	4	1	1	1	5	5	5	5	5	5	5	5	5	5	5	5	5	5	5	5	5	5	5	5	5	5	5	5	5	5	5	5	5	5
209	Mac OS X (iPhone)	WeChat Browser	2	2	3	4	1	3	4	3	3	3	5	5	5	5	5	5	5	5	3	3	5	5	5	1	5	5	5	5	5	5	5	5	5	5	5
208	Android 1.x	WeChat Browser	1	4	1	1	1	5	5	5	5	5	5	5	5	5	5	5	5	5	5	5	5	5	5	5	5	5	5	5	5	5	5	5	5	5	5
207	Android 1.x	WeChat Browser	1	3	2	3	2	5	5	5	5	5	5	5	5	5	5	5	5	5	5	5	5	5	5	5	5	5	5	5	5	5	5	5	5	5	5
206	Android 1.x	WeChat Browser	1	4	1	1	2	5	5	5	5	5	5	5	5	5	5	5	5	5	5	5	5	5	5	5	5	5	5	5	5	5	5	5	5	5	5
205	Android 1.x	WeChat Browser	1	4	1	1	1	4	4	4	5	4	4	4	5	5	4	1	4	4	5	4	5	4	4	4	5	1	1	1	4	4	1	1	1	4	1
204	Android Mobile	WeChat Browser	2	3	1	1	1	5	5	5	5	5	5	5	5	5	5	5	5	5	5	5	5	5	5	5	5	5	5	5	5	5	5	5	5	5	5
202	Android 8.x	WeChat Browser	1	4	1	1	2	5	5	5	5	5	5	5	5	5	5	5	5	5	5	5	5	5	5	5	5	5	5	5	5	5	5	5	5	5	5
201	Android 1.x	WeChat Browser	2	3	2	2	1	5	5	5	5	5	5	5	5	5	5	5	5	5	5	5	5	5	5	5	5	5	5	5	5	5	5	5	5	5	5
200	Android 1.x	WeChat Browser	1	1	1	1	1	5	5	5	5	5	5	5	5	5	5	5	5	5	5	5	5	5	5	5	5	5	5	5	5	5	5	5	5	5	5
199	Android 1.x	WeChat Browser	2	3	1	2	1	5	5	5	5	5	5	5	5	5	5	5	5	5	5	5	5	5	5	5	5	5	5	5	5	5	5	5	5	5	5
198	Android 1.x	WeChat Browser	1	4	1	2	1	5	5	5	5	5	5	5	5	5	5	5	5	5	5	5	5	5	5	5	5	5	5	5	5	5	5	5	5	5	5
197	Android 1.x	WeChat Browser	1	3	2	1	2	5	5	5	5	5	5	5	5	5	5	5	5	5	5	5	5	5	5	5	5	5	5	5	5	5	5	5	5	5	5
195	Mac OS X (iPhone)	WeChat Browser	1	4	1	1	1	5	5	5	5	5	5	5	5	5	5	5	5	5	5	5	5	5	5	5	5	5	5	5	5	5	5	5	5	5	5
194	Android Mobile	WeChat Browser	1	4	1	3	2	5	5	5	5	5	5	5	5	5	5	5	5	5	5	5	5	5	5	5	5	5	5	5	5	5	5	5	5	5	5
193	Mac OS X (iPhone)	WeChat Browser	2	4	1	1	1	4	5	4	5	4	5	4	5	5	4	4	5	5	5	4	4	4	4	5	4	5	5	5	5	5	5	4	5	5	5
192	Android 1.x	WeChat Browser	1	4	1	1	2	5	5	5	5	5	5	5	5	5	5	5	5	5	5	5	5	5	5	5	5	5	5	5	5	5	5	5	5	5	5
191	Android 1.x	WeChat Browser	1	4	1	1	1	5	5	5	5	5	5	5	5	5	5	5	5	5	5	5	5	5	5	5	5	5	5	5	5	5	5	5	5	5	5
190	Mac OS X (iPhone)	WeChat Browser	2	4	2	3	1	3	4	5	5	5	5	5	5	5	5	5	5	5	5	3	5	5	5	3	5	5	5	5	5	5	5	5	5	5	5
189	Android Mobile	WeChat Browser	2	3	2	2	1	5	5	5	5	5	5	5	5	5	5	5	5	5	5	5	5	5	5	5	5	5	5	5	5	5	5	5	5	5	5
188	Android 7.x	WeChat Browser	2	4	2	1	1	5	5	5	5	5	5	5	5	5	5	5	5	5	5	5	5	5	5	5	5	5	5	5	5	5	5	5	5	5	5
187	Android 1.x	WeChat Browser	2	3	3	3	1	5	5	5	5	5	5	5	5	5	5	5	5	5	5	5	5	5	5	5	5	5	5	5	5	5	5	5	5	5	5
186	Android 1.x	WeChat Browser	2	3	1	3	1	5	5	5	5	5	5	5	5	5	5	5	5	5	5	5	5	5	5	5	5	5	5	5	5	5	5	5	5	5	5
185	Android 1.x	WeChat Browser	2	4	1	1	1	5	5	5	5	5	5	5	5	5	5	5	5	5	5	5	5	5	5	5	5	5	5	5	5	5	5	5	5	5	5
184	Android 1.x	WeChat Browser	2	4	1	1	1	5	5	5	5	5	5	5	5	5	5	5	5	5	5	5	5	5	5	5	5	5	5	5	5	5	5	5	5	5	5
183	Android 8.x	WeChat Browser	2	4	1	1	1	5	5	5	5	5	5	5	5	5	5	5	5	5	5	5	5	5	5	5	5	5	5	5	5	5	5	5	5	5	5
182	Android 1.x	WeChat Browser	2	3	1	1	2	5	5	5	5	5	5	5	5	5	5	5	5	5	5	5	5	5	5	5	5	5	5	5	5	5	5	5	5	5	5
181	Android 1.x	WeChat Browser	2	4	1	3	2	5	5	5	5	5	5	5	5	5	5	5	5	5	5	5	5	5	5	5	5	5	5	5	5	5	5	5	5	5	5
180	Android Mobile	WeChat Browser	2	4	2	2	1	5	5	5	5	5	5	5	5	5	5	5	5	5	5	5	5	5	5	5	5	5	5	5	5	5	5	5	5	5	5
179	Android 1.x	WeChat Browser	1	3	1	2	2	5	5	5	5	5	5	5	5	5	5	5	5	5	5	5	5	5	5	5	5	5	5	5	5	5	5	5	5	5	5
178	Android 1.x	WeChat Browser	1	4	1	1	1	5	5	5	5	5	5	5	5	5	5	5	5	5	5	5	5	5	5	5	5	5	5	5	5	5	5	5	5	5	5
177	Android 8.x	WeChat Browser	1	4	2	1	1	5	5	5	5	5	5	5	5	5	5	5	5	5	5	5	5	5	5	5	5	5	5	5	5	5	5	5	5	5	5
176	Android 1.x	WeChat Browser	2	4	2	1	1	5	5	4	5	5	4	4	5	5	4	4	4	5	4	4	5	5	4	4	5	4	5	5	5	5	4	4	4	4	5
175	Android 1.x	WeChat Browser	2	4	1	1	1	5	5	5	5	5	5	5	5	5	5	5	5	5	5	5	5	5	5	5	5	5	5	5	5	5	5	5	5	5	5
174	Android 1.x	WeChat Browser	1	4	1	1	1	1	3	4	3	2	2	4	4	4	4	4	4	4	4	4	3	4	4	4	4	1	4	4	4	4	5	5	5	3	4
173	Android 7.x	WeChat Browser	2	4	2	1	1	5	5	5	5	5	5	5	5	5	5	5	5	5	5	5	5	5	5	5	5	5	5	5	5	5	5	5	5	5	5
171	Android Mobile	WeChat Browser	1	4	2	1	2	5	5	5	5	5	5	5	5	5	5	5	5	5	5	5	5	5	5	5	5	5	5	5	5	5	5	5	5	5	5
170	Android 1.x	WeChat Browser	2	1	3	1	2	5	5	5	5	5	5	5	5	5	5	5	5	5	5	5	5	5	5	5	5	5	5	5	5	5	5	5	5	5	5
169	Android 1.x	WeChat Browser	2	4	1	1	1	5	5	5	5	5	5	5	5	5	5	5	5	4	4	4	4	4	4	4	4	4	4	4	4	4	4	4	4	4	4
166	Android 1.x	WeChat Browser	2	4	1	1	1	5	5	5	5	5	5	5	5	5	5	5	5	5	5	5	5	5	5	5	5	5	5	5	5	5	5	5	5	5	5
165	Android Mobile	WeChat Browser	2	4	2	2	2	5	5	5	5	5	5	5	5	5	5	5	5	5	5	5	5	5	5	5	5	5	5	5	5	5	5	5	5	5	5
164	Android 1.x	WeChat Browser	2	2	2	1	1	5	5	5	5	5	5	5	5	5	5	5	5	5	5	5	5	5	5	5	5	5	5	5	5	5	5	5	5	5	5
163	Android 1.x	WeChat Browser	1	4	2	1	1	5	5	5	5	5	4	5	5	5	4	5	4	4	4	4	3	4	4	3	5	3	4	5	4	4	4	4	4	4	4
162	Android 1.x	WeChat Browser	2	3	1	3	2	5	5	5	5	5	5	5	5	5	5	5	5	5	5	5	5	5	5	5	5	5	5	5	5	5	5	5	5	5	5
161	Android Mobile	WeChat Browser	1	4	1	1	1	1	1	1	1	1	5	5	5	5	5	5	5	5	5	5	5	5	5	5	5	5	5	5	5	5	5	5	5	5	5
159	Mac OS X (iPhone)	WeChat Browser	1	2	3	2	2	5	5	5	5	5	5	5	5	5	5	5	5	5	5	5	5	5	5	5	5	5	5	5	5	5	5	5	5	5	5
157	Android 1.x	WeChat Browser	2	1	3	1	2	3	3	2	3	3	3	3	3	3	3	3	3	3	3	3	3	3	3	3	3	3	3	3	3	3	3	3	3	3	3
156	Android 1.x	WeChat Browser	1	4	3	1	2	5	5	5	5	4	4	4	4	4	4	4	4	4	4	4	4	4	4	4	4	4	4	4	4	4	4	4	4	4	4
154	Android 1.x	WeChat Browser	2	3	2	1	2	2	3	3	3	3	3	3	3	3	3	3	3	3	3	3	3	3	3	3	3	3	3	3	3	3	3	3	3	3	3
153	Android 1.x	WeChat Browser	2	4	1	2	1	4	4	4	4	4	4	4	4	4	4	4	4	4	4	4	4	4	4	4	4	4	4	4	4	4	4	4	4	4	4
152	Android 1.x	WeChat Browser	1	4	4	4	4	5	5	5	5	5	5	5	5	5	5	5	5	5	5	5	5	5	5	5	5	5	5	5	5	5	5	5	5	5	5
151	Android Mobile	WeChat Browser	1	1	1	1	1	4	4	4	4	4	4	4	4	4	4	4	4	4	4	3	4	4	4	4	4	4	4	4	4	4	4	4	4	4	4
150	Android 1.x	WeChat Browser	2	3	3	1	1	5	5	5	5	5	5	5	5	5	5	4	4	4	3	3	4	4	4	2	3	5	5	5	4	4	3	3	4	4	4
149	Android 8.x	WeChat Browser	1	4	1	1	1	4	4	4	4	4	4	3	3	3	4	3	4	3	3	3	3	4	3	3	3	3	3	4	3	3	3	3	4	3	3
148	Android 1.x	WeChat Browser	1	4	2	2	2	4	4	4	4	4	4	4	4	4	4	4	4	4	4	4	4	4	4	4	4	4	4	4	4	4	4	4	4	4	4
147	Android 1.x	WeChat Browser	1	4	3	1	1	5	5	5	5	5	5	5	5	5	5	5	5	5	5	5	5	5	5	5	5	5	5	5	5	5	5	5	5	5	5
146	Android 1.x	WeChat Browser	2	3	2	2	1	4	4	5	5	5	4	5	5	5	5	5	5	4	5	5	5	5	5	5	5	5	5	5	5	5	5	5	5	5	5
145	Android 8.x	WeChat Browser	1	4	1	1	1	4	4	4	4	4	3	3	3	4	3	3	3	3	4	3	3	4	3	3	3	4	3	3	3	3	3	3	3	4	3
144	Android 1.x	WeChat Browser	2	4	1	1	2	5	5	5	5	5	5	5	5	5	5	5	5	5	5	5	5	5	5	5	5	5	5	5	5	5	5	5	5	5	5
143	Android Mobile	WeChat Browser	1	3	1	1	2	5	5	5	5	5	4	4	4	5	4	5	4	4	5	5	4	4	4	5	5	4	5	5	4	4	3	4	4	5	4
141	Android 8.x	WeChat Browser	2	3	1	1	2	4	5	4	5	4	4	4	5	4	4	4	5	4	5	4	4	4	4	4	4	4	5	4	4	4	4	4	4	4	4
140	Android 1.x	WeChat Browser	1	4	1	1	1	1	1	1	2	2	1	1	1	1	1	1	1	1	1	1	1	1	1	1	1	1	1	1	1	1	1	1	1	1	1
139	Android 1.x	WeChat Browser	1	3	3	1	1	5	5	5	5	5	5	5	5	2	5	3	3	3	3	3	3	3	3	3	3	3	3	3	3	3	3	3	3	3	3
138	Android 1.x	WeChat Browser	1	3	2	1	1	4	5	5	5	4	3	4	4	4	4	3	4	3	3	4	4	4	4	4	4	4	4	4	4	4	5	4	5	4	4
137	Android 1.x	WeChat Browser	1	4	2	1	1	5	5	5	5	5	5	5	5	5	5	5	5	5	5	5	4	4	4	4	4	4	4	4	4	4	3	5	5	5	5
135	Android 1.x	WeChat Browser	1	4	1	1	1	4	4	4	4	4	4	4	4	4	4	4	4	4	4	4	4	4	4	4	4	4	4	4	4	4	4	4	4	4	4
134	Android 1.x	WeChat Browser	2	4	2	1	2	4	4	4	4	4	4	3	3	3	3	3	3	3	3	3	3	3	4	2	2	2	2	3	3	2	2	2	2	3	2
133	Mac OS X (iPhone)	WeChat Browser	2	2	2	3	2	4	4	4	4	4	4	4	4	4	4	4	4	4	4	4	4	4	4	4	4	4	4	4	4	4	4	4	4	4	4
132	Android 1.x	WeChat Browser	1	4	1	2	2	1	1	1	1	1	4	4	4	4	4	3	3	3	3	3	3	3	3	3	3	4	4	4	4	4	3	3	3	3	3
131	Mac OS X (iPhone)	WeChat Browser	1	4	1	1	2	5	5	5	5	5	5	5	5	5	5	5	5	5	5	5	5	5	5	5	5	5	5	5	5	5	5	5	5	5	5
130	Android 1.x	WeChat Browser	2	3	2	2	1	4	4	4	4	4	4	4	4	4	4	4	4	4	5	4	4	4	4	4	4	4	4	4	4	4	4	4	5	4	5
129	Android 1.x	WeChat Browser	2	3	2	1	1	5	5	5	5	5	5	5	5	5	5	5	5	5	5	5	5	5	5	5	5	5	5	5	5	5	5	5	5	5	5
128	Android 1.x	WeChat Browser	1	2	2	1	1	3	4	4	3	3	3	4	4	4	3	4	4	3	4	3	3	3	3	4	4	4	3	3	3	3	4	4	4	4	3
127	Android 1.x	WeChat Browser	2	2	2	1	2	5	5	5	5	5	5	5	5	5	5	5	5	5	5	5	5	5	5	5	5	5	5	5	5	5	5	5	5	5	5
126	Mac OS X (iPhone)	WeChat Browser	2	3	3	2	1	5	5	5	5	5	5	5	5	5	5	5	5	5	5	5	5	5	5	5	5	5	5	5	5	5	5	5	5	5	5
123	Android 1.x	WeChat Browser	2	4	2	4	2	5	5	5	5	5	5	5	5	5	5	5	5	5	5	5	5	5	5	5	5	5	5	5	5	5	5	5	5	5	5
122	Android 1.x	WeChat Browser	1	4	2	3	1	1	1	1	1	1	1	1	1	1	5	1	1	1	1	1	5	5	5	5	5	5	5	5	5	5	1	5	5	5	5
121	Android 1.x	WeChat Browser	2	2	3	1	1	4	3	3	3	3	3	3	3	3	3	3	3	4	3	4	3	3	3	3	3	3	3	3	3	3	3	3	3	3	3
120	Android 1.x	WeChat Browser	2	3	2	1	2	3	5	5	5	5	5	5	5	5	1	3	3	3	3	3	3	3	3	3	3	3	3	3	3	3	3	3	3	3	3
119	Android Mobile	WeChat Browser	1	4	1	4	2	5	5	5	5	5	5	5	5	5	5	5	5	5	5	5	5	5	5	5	5	5	5	5	5	5	5	5	5	5	5
118	Android 1.x	WeChat Browser	1	4	1	1	1	5	5	4	5	5	5	5	5	5	5	5	5	5	5	5	5	5	5	5	5	5	5	5	5	5	5	5	5	5	5
116	Android 1.x	WeChat Browser	1	4	1	1	2	1	1	1	1	1	4	4	4	4	3	3	3	3	3	3	3	3	3	3	3	4	3	3	3	3	3	3	3	3	3
114	Android 1.x	WeChat Browser	1	4	3	4	1	4	4	5	5	3	3	3	3	3	3	4	4	4	4	4	4	4	4	4	4	4	4	4	4	4	4	4	4	4	4
113	Android 1.x	WeChat Browser	1	4	1	1	1	5	5	5	5	4	5	5	5	5	5	5	4	4	4	4	5	5	5	5	5	5	5	5	5	5	5	5	5	5	5
112	Android 1.x	WeChat Browser	1	3	2	4	2	5	5	5	5	5	5	5	5	5	5	5	5	5	5	5	5	5	5	5	5	5	5	5	5	5	5	5	5	5	5
111	Android 5.x	WeChat Browser	2	3	2	3	1	5	5	1	5	5	5	5	5	5	5	5	5	5	5	5	5	5	5	5	5	5	5	5	5	5	5	5	5	5	5
110	Mac OS X (iPhone)	WeChat Browser	2	3	3	1	1	5	5	5	5	5	5	5	5	5	5	5	5	5	5	5	5	5	5	5	5	5	5	5	5	5	5	5	5	5	5
109	Android 1.x	WeChat Browser	1	4	2	1	1	4	4	5	4	4	4	4	4	3	4	4	4	4	4	4	5	4	4	3	3	4	4	4	4	4	4	4	4	4	4
108	Android 1.x	WeChat Browser	1	3	3	2	2	4	4	4	4	3	3	5	5	5	4	3	3	2	3	4	5	5	4	1	5	4	4	4	3	3	4	4	4	4	4
106	Android 8.x	WeChat Browser	1	1	1	1	1	4	4	4	4	4	3	3	3	3	4	3	3	3	3	3	3	4	3	3	3	3	4	3	3	3	3	3	3	3	3
105	Android 1.x	WeChat Browser	2	2	3	1	1	4	4	5	4	5	4	4	4	4	5	5	3	5	5	4	5	5	5	5	5	3	5	5	5	5	5	5	5	5	5
103	Android 8.x	WeChat Browser	1	4	1	1	1	4	4	4	4	4	4	4	3	3	3	3	3	3	3	3	4	3	4	3	4	3	3	3	3	3	3	3	3	3	3
102	Android 1.x	WeChat Browser	1	4	4	4	1	4	3	5	4	3	4	4	4	4	4	4	3	3	3	3	3	3	3	3	3	3	2	1	2	2	1	1	1	1	2
101	Android 1.x	WeChat Browser	1	1	1	1	1	5	5	4	4	4	3	4	3	3	3	2	2	3	2	3	3	3	3	3	3	3	3	3	3	4	2	2	3	2	3
100	Android 8.x	WeChat Browser	1	4	1	1	1	4	4	4	4	4	4	4	4	3	4	3	4	4	3	3	3	3	3	3	3	3	3	3	3	3	3	3	3	3	3
99	Android 1.x	WeChat Browser	1	4	1	1	1	5	5	5	4	4	5	5	5	5	5	5	5	5	4	4	5	4	4	5	4	5	5	5	5	5	5	5	5	5	5
98	Android 1.x	WeChat Browser	1	4	1	1	1	1	5	5	5	5	4	4	4	4	4	4	4	4	5	5	4	4	4	4	4	4	4	4	4	4	3	4	4	4	4
97	Mac OS X (iPhone)	WeChat Browser	2	3	2	2	2	5	5	5	5	5	5	5	5	5	5	3	3	3	3	3	3	3	3	1	3	3	3	3	3	3	4	4	4	4	4
96	Android 1.x	WeChat Browser	1	3	3	2	1	4	4	5	4	4	4	5	4	4	4	4	4	4	4	4	4	4	4	4	4	4	4	4	4	4	4	4	4	4	4
94	Mac OS X (iPhone)	WeChat Browser	2	2	2	3	2	4	4	4	4	4	4	4	4	4	4	4	4	4	4	4	4	4	4	2	4	4	4	4	4	4	4	5	4	4	4
90	Android 1.x	WeChat Browser	2	3	1	1	1	5	5	5	5	5	5	5	5	5	5	4	4	4	4	4	4	4	4	4	4	4	4	4	4	4	4	4	4	4	4
89	Android 8.x	WeChat Browser	1	4	1	1	2	5	5	5	5	5	4	4	4	4	4	4	4	4	4	4	3	3	3	3	3	4	4	4	4	4	4	3	4	4	4
88	iOS 11 (iPhone)	WeChat Browser	2	3	1	1	1	1	1	1	1	1	1	1	1	1	1	1	1	1	1	1	1	1	1	1	1	1	1	1	1	1	1	1	1	1	1
87	iOS 11 (iPhone)	WeChat Browser	1	4	1	1	1	5	5	4	5	5	4	5	4	4	5	4	4	5	4	5	5	5	4	5	4	5	5	5	5	5	4	5	5	5	5
86	Android 1.x	WeChat Browser	1	4	1	1	1	3	4	5	4	4	5	5	5	4	4	5	4	5	4	4	4	4	5	4	4	5	4	4	4	5	4	4	4	4	4
85	Android 1.x	WeChat Browser	1	4	1	1	2	4	4	4	4	4	3	4	4	4	4	4	4	5	4	4	3	4	4	4	4	4	4	4	4	4	4	4	4	4	4
84	Android 1.x	WeChat Browser	1	4	1	1	2	1	1	1	1	1	4	4	4	4	4	3	3	3	3	3	5	5	5	5	5	4	4	4	4	4	3	3	3	3	3
83	Android 8.x	WeChat Browser	1	1	1	1	1	3	5	4	4	4	3	3	3	3	3	2	2	2	3	3	3	3	3	3	3	3	3	3	3	3	2	2	2	2	2
82	Android 1.x	WeChat Browser	1	3	2	2	2	5	5	4	4	4	3	4	3	3	3	2	2	3	2	3	3	3	3	3	3	3	3	3	3	2	3	2	3	2	3
81	Android 1.x	WeChat Browser	1	4	1	1	1	4	4	4	3	3	3	4	3	3	3	3	3	3	3	3	3	3	3	3	3	3	3	3	3	3	3	3	3	3	3
80	Android Mobile	WeChat Browser	1	4	1	1	1	4	4	4	4	4	4	4	4	4	4	4	4	4	4	4	4	4	4	4	4	4	4	4	4	4	4	3	4	3	4
79	Android 1.x	WeChat Browser	2	3	3	4	3	3	3	3	3	3	3	3	3	3	3	3	3	3	3	3	3	3	3	3	3	3	3	3	3	3	3	3	3	3	3
78	Android 1.x	WeChat Browser	1	3	2	1	2	3	3	4	3	2	4	4	5	4	4	2	4	4	3	3	3	3	4	2	3	2	3	3	3	3	3	4	4	3	3
76	Android 8.x	WeChat Browser	1	4	1	1	1	4	4	4	4	4	4	3	4	4	4	2	2	2	2	3	3	3	3	3	3	3	3	3	3	3	1	1	1	1	1
74	Android 1.x	WeChat Browser	2	4	2	1	2	4	4	4	4	4	4	3	3	3	2	2	2	3	3	3	2	2	3	3	2	2	3	3	3	2	2	3	3	3	2
73	Android 1.x	WeChat Browser	1	3	3	1	1	3	4	3	4	4	1	3	4	1	1	4	4	4	1	4	1	3	1	1	5	1	1	1	1	1	1	1	1	1	1
72	Android 1.x	WeChat Browser	1	4	3	4	2	5	5	4	4	4	3	4	3	3	3	2	2	3	2	3	3	3	3	3	3	3	3	3	3	4	2	2	3	2	3
71	Android 1.x	WeChat Browser	2	3	2	1	1	4	5	5	5	5	5	5	5	5	5	4	5	5	5	5	5	5	5	5	5	5	5	5	5	5	5	5	5	5	5
70	Android 1.x	WeChat Browser	2	3	2	1	1	3	3	3	3	3	4	4	4	4	4	4	4	4	4	4	4	4	4	4	4	3	4	4	4	4	4	4	4	4	3
69	Android 1.x	WeChat Browser	1	4	3	4	2	5	5	4	4	4	3	4	3	4	3	2	2	3	2	3	3	3	3	3	3	3	3	3	3	4	2	2	3	2	3
68	Android 1.x	WeChat Browser	2	3	3	1	1	1	1	1	1	1	1	1	2	2	2	2	2	2	1	1	2	1	1	3	4	2	2	3	1	2	1	1	3	3	2
67	Mac OS X (iPhone)	WeChat Browser	2	3	2	4	1	1	2	1	2	1	4	5	5	5	5	4	4	4	4	2	4	4	4	4	4	4	4	4	4	4	3	3	4	4	4
66	Android 1.x	WeChat Browser	1	4	2	1	2	4	4	4	4	4	3	3	2	2	3	2	2	3	2	3	3	3	2	2	3	2	3	2	3	3	2	3	3	3	2
65	Android 1.x	WeChat Browser	1	4	1	1	1	4	5	4	4	4	3	3	4	3	3	3	3	3	3	3	3	3	3	3	3	3	3	3	3	3	3	2	2	3	2
64	Android 1.x	WeChat Browser	2	3	2	1	1	4	5	3	4	4	2	4	4	4	4	4	3	3	3	4	4	5	4	4	4	5	4	4	3	4	3	4	3	4	4
63	Android 1.x	WeChat Browser	2	3	2	2	2	5	5	5	5	5	5	5	5	5	5	5	5	5	5	5	5	5	5	5	5	5	5	5	5	5	5	5	5	5	5
62	Android 1.x	WeChat Browser	1	4	2	2	2	4	4	5	5	5	4	4	5	5	5	4	4	4	5	3	4	5	4	4	5	3	4	5	4	4	3	3	3	3	3
61	Android 1.x	WeChat Browser	1	3	3	2	1	5	5	5	5	5	5	5	5	5	5	5	5	5	5	5	5	5	5	5	5	5	5	5	5	5	5	5	5	5	5
60	Android 1.x	WeChat Browser	2	3	2	1	1	5	5	5	5	5	5	5	5	5	5	5	5	5	5	5	5	5	5	5	5	5	5	5	5	5	5	5	5	5	5
58	Android 1.x	WeChat Browser	2	3	3	2	2	4	4	4	4	4	4	4	4	4	4	4	4	4	4	4	4	4	4	4	4	4	4	4	4	4	4	4	4	4	4
57	Android 1.x	WeChat Browser	2	2	2	1	2	5	5	5	5	5	5	5	5	5	5	5	5	5	5	5	5	5	5	5	5	5	5	5	5	5	5	5	5	5	5
56	Mac OS X (iPhone)	WeChat Browser	2	3	3	1	1	5	5	5	5	5	5	5	5	5	5	4	4	4	4	4	5	5	5	5	5	5	5	5	5	5	5	5	5	5	5
55	Android 1.x	WeChat Browser	2	4	2	4	2	5	5	5	5	5	5	5	5	5	1	5	5	5	5	5	5	5	5	5	5	5	5	5	5	5	5	5	5	5	5
54	Mac OS X (iPhone)	WeChat Browser	2	3	3	1	1	5	5	5	5	5	5	5	5	5	5	5	5	5	5	5	5	5	5	5	5	5	5	5	5	5	5	5	5	5	5
53	Android 1.x	WeChat Browser	2	3	3	3	2	4	4	3	4	4	4	4	4	4	4	4	4	4	4	4	4	4	4	4	3	4	4	4	4	4	4	4	4	4	4
52	Android 1.x	WeChat Browser	2	3	3	2	1	5	5	5	5	5	5	5	5	5	5	5	5	5	5	5	5	5	5	5	5	5	5	5	5	5	5	5	5	5	5
49	Mac OS X (iPhone)	WeChat Browser	1	3	2	2	2	5	5	5	5	5	5	5	5	5	5	5	5	5	5	5	5	5	5	5	5	5	5	5	5	5	5	5	5	5	5
48	Android 1.x	WeChat Browser	1	2	2	1	1	3	3	4	3	3	4	3	3	4	4	4	3	4	3	3	3	4	3	2	3	3	3	3	3	3	4	3	3	3	3
46	Android 1.x	WeChat Browser	2	3	2	1	1	5	5	5	5	5	5	5	5	5	5	5	5	5	5	5	5	5	5	5	5	5	5	5	5	5	5	5	5	5	5
44	Mac OS X (iPhone)	WeChat Browser	1	3	3	3	2	1	3	5	1	2	3	3	4	4	4	4	4	4	4	4	3	3	3	3	3	4	4	4	4	4	3	3	3	3	3
43	Android 1.x	WeChat Browser	1	4	1	2	1	5	5	4	4	4	3	4	3	3	3	2	2	3	2	3	3	3	3	3	3	3	3	3	3	4	2	2	3	2	3
42	Android Mobile	WeChat Browser	2	1	4	2	2	5	5	4	4	4	3	4	3	3	3	2	2	3	2	3	3	3	3	3	3	3	3	3	3	4	2	2	3	2	3
41	Android 1.x	WeChat Browser	2	4	1	1	2	5	5	5	5	5	5	5	5	5	5	5	5	5	5	5	5	5	5	5	5	5	5	5	5	5	5	5	5	5	5
40	Android 1.x	WeChat Browser	2	2	2	1	2	5	5	5	5	5	5	5	5	5	5	5	5	5	5	5	5	5	5	5	5	5	5	5	5	5	5	5	5	5	5
38	Mac OS X (iPhone)	WeChat Browser	1	4	2	3	1	2	4	3	2	2	4	4	5	4	4	2	3	3	2	3	3	3	3	2	3	4	3	4	3	3	2	2	2	2	2
37	Android Mobile	WeChat Browser	2	2	3	1	1	5	5	4	4	4	3	4	3	3	3	2	2	3	2	3	3	3	3	3	3	3	3	3	3	4	2	2	3	2	3
36	Mac OS X (iPhone)	WeChat Browser	2	1	1	1	1	5	5	4	4	4	3	4	3	3	3	2	2	3	2	3	3	3	3	3	3	3	3	3	3	4	2	2	3	2	3
35	Mac OS X (iPhone)	WeChat Browser	2	3	2	2	1	5	5	5	5	4	3	4	3	3	3	2	2	3	2	3	3	3	3	3	3	3	3	3	3	4	2	2	3	2	3
34	Android Mobile	WeChat Browser	2	3	2	3	1	5	5	4	4	4	3	4	3	3	2	3	5	5	5	3	3	3	2	2	3	3	3	3	3	4	2	2	3	2	3
33	Mac OS X (iPhone)	WeChat Browser	2	3	2	1	1	5	5	4	4	4	3	4	3	3	3	2	2	3	2	3	3	3	3	3	3	3	3	3	3	4	2	2	3	2	3
32	Android 1.x	WeChat Browser	2	2	2	1	1	3	2	3	2	2	3	3	4	3	3	3	3	3	1	3	4	4	3	1	1	1	3	3	3	3	4	3	3	4	1
31	Android 1.x	WeChat Browser	1	2	2	4	1	2	3	1	1	1	3	5	5	5	3	3	1	3	3	1	3	2	3	3	1	3	3	2	3	3	1	1	1	1	1
30	Android 1.x	WeChat Browser	2	4	2	1	1	2	3	4	3	3	5	4	4	4	4	1	2	2	2	2	2	2	2	3	3	3	4	4	4	4	3	3	1	3	4
28	Android 1.x	WeChat Browser	2	4	2	1	1	2	2	1	3	3	2	5	5	5	5	5	2	3	1	1	3	3	3	3	3	3	3	3	3	3	1	1	1	1	1
26	Android 1.x	WeChat Browser	1	2	2	4	1	4	4	3	3	4	5	4	4	4	4	3	3	3	4	3	4	3	3	2	4	3	4	4	3	3	5	3	5	5	3
25	Android Mobile	WeChat Browser	1	4	2	2	1	4	3	5	2	3	4	5	5	5	5	1	3	2	1	1	1	5	5	1	5	5	5	5	5	5	5	5	4	1	1
24	Android 1.x	WeChat Browser	2	3	3	1	1	5	5	4	4	4	3	4	3	3	3	2	2	3	2	3	3	3	3	3	3	3	3	3	3	4	2	2	3	2	3
23	Android 1.x	WeChat Browser	1	3	3	1	2	3	3	3	3	3	1	1	5	3	1	1	1	1	1	5	1	1	1	1	5	1	1	1	1	1	1	1	1	1	5
22	Mac OS X (iPhone)	WeChat Browser	1	4	2	4	2	4	4	4	4	4	4	4	4	4	4	4	4	4	4	3	4	4	4	3	4	4	3	4	4	4	3	3	2	1	3
20	Android 1.x	WeChat Browser	2	3	3	3	2	3	3	4	2	3	4	3	3	4	4	4	4	3	4	5	4	4	4	3	3	4	3	3	4	3	3	3	3	3	2
19	Android 8.x	WeChat Browser	1	4	1	1	1	5	5	4	4	5	3	4	4	4	3	2	3	3	1	3	4	4	4	2	3	2	3	3	3	4	2	2	3	2	3
18	Android 1.x	WeChat Browser	2	4	3	4	2	5	5	5	5	3	3	5	3	5	4	2	3	3	1	3	4	4	3	2	3	3	3	4	2	3	2	2	2	3	2
17	Android Mobile	WeChat Browser	1	3	1	3	2	5	5	4	5	5	3	3	4	3	5	2	3	3	1	3	4	4	3	2	3	3	3	3	3	4	2	2	3	2	3
15	Android 1.x	WeChat Browser	2	3	3	2	1	5	5	4	4	5	3	4	4	4	3	2	3	3	1	3	3	4	3	2	3	3	3	3	3	4	2	2	3	2	3
14	Android 1.x	WeChat Browser	1	4	3	1	1	5	5	4	5	5	3	4	4	4	3	2	3	3	1	3	3	4	3	3	4	3	3	3	3	4	2	2	3	2	3
13	Android 8.x	WeChat Browser	1	3	1	1	1	5	5	4	5	5	3	4	4	4	3	2	3	3	1	3	4	4	3	2	3	3	3	3	3	4	2	2	2	2	3
11	Android 8.x	WeChat Browser	1	4	1	1	1	5	5	4	5	5	3	4	4	4	3	2	3	3	1	3	4	4	3	2	3	3	3	3	3	4	2	2	3	2	3
10	Android Mobile	WeChat Browser	1	3	1	1	1	5	5	5	5	5	5	4	5	4	3	1	3	3	1	3	4	4	3	2	3	3	3	3	3	4	1	1	2	1	2
9	iOS 11 (iPhone)	WeChat Browser	1	4	1	1	1	5	5	4	5	5	3	4	4	4	3	2	3	3	1	3	4	4	3	2	3	3	3	3	3	4	2	2	3	2	3
8	Android 1.x	WeChat Browser	1	4	2	3	1	4	1	3	1	1	3	5	5	5	4	3	4	4	4	1	3	3	3	5	5	4	3	4	3	3	3	3	4	4	3
7	Android 1.x	WeChat Browser	2	3	2	2	1	4	4	4	4	4	4	4	4	4	4	3	4	3	3	3	4	4	3	2	4	4	4	4	4	4	4	4	4	4	4
6	Android 1.x	WeChat Browser	2	3	2	1	1	5	5	5	5	5	5	5	5	5	5	5	5	5	5	5	5	5	5	5	5	5	5	5	5	5	5	5	5	5	5
5	Android 1.x	WeChat Browser	1	2	2	1	1	4	4	4	4	3	3	3	3	3	3	3	3	3	3	3	3	3	3	3	3	3	3	3	3	3	4	3	3	3	3
4	Mac OS X (iPhone)	WeChat Browser	2	3	3	3	1	5	5	5	5	5	5	5	5	5	5	4	4	4	4	4	5	5	5	5	5	5	5	5	5	5	5	5	5	5	5
3	Android 1.x	WeChat Browser	1	2	2	1	1	4	3	3	1	1	3	5	3	3	4	3	1	4	3	4	4	4	4	1	4	3	4	5	5	5	5	5	5	5	5
1	Android 1.x	WeChat Browser	2	4	3	2	1	4	4	4	4	3	5	5	5	5	4	5	5	5	5	4	5	3	3	4	4	5	5	5	3	4	4	3	4	4	3
[truncated: 2 more columns]
